# Supplementary material for: Azido{4,4′-dibromo-2,2′-[ethane-1,2-diyl­bis(nitrilo­methanylylidene)]diphenol­ato-κ4 O,N,N′,O′}manganese(III)
Source: Acta Crystallogr Sect E Struct Rep Online. 2011 Feb 12;67(Pt 3):m322. doi: 10.1107/S1600536811004594 (PMC3052106; doi:10.1107/S1600536811004594)
Supplement: Supplementary file 1 [file e-67-0m322-sup1.cif]

##############################################################################
###                                                                        ###
###        Electronic paper (Acta Crystallographica Section E)             ###
###                                                                        ###
##############################################################################
#                                                                            #
# This CIF contains the data in a paper accepted for publication in Acta     #
# Crystallographica Section E. It conforms to the requirements of Notes      #
# for Authors for Section E, and has been peer reviewed under the auspices   #
# of the IUCr Commission on Journals.                                        #
#                                                                            #
# Full details of the Crystallographic Information File format               #
# are given in the paper "The Crystallographic Information File (CIF):       #
# a New Standard Archive File for Crystallography" by S. R. Hall, F. H.      #
# Allen and I. D. Brown [Acta Cryst. (1991), A47, 655-685].                  #
#                                                                            #
# The current version of the core CIF dictionary is obtainable from          #
# ftp://ftp.iucr.org/pub/cif_core.dic. The current version number is 2.4.    #
#                                                                            #
# Software is freely available for graphical display of the structure(s) in  #
# this CIF.  For information consult the CIF home page http://www.iucr.org/  #
# cif/home.html                                                              #
#                                                                            #
# This file may be used for bona fide research purposes within the           #
# scientific community so long as proper attribution is given to the journal # 
# article from which it was obtained.                                        #
#                                                                            #
##############################################################################
                                             
data_I
_audit_creation_method     SHELXL-97
_chemical_name_systematic
;
Azido{4,4'-dibromo-2,2'-[ethane-1,2-
diylbis(nitrilomethanylylidene)]diphenolato-
\k^4^<i>O</i>,<i>N</i>,<i>N</i>',<i>O</i>'}manganese(III)
;
_chemical_name_common     ?
_chemical_formula_moiety     'C32 H24 Br4 Mn2 N10 O4'
_chemical_formula_sum     'C32 H24 Br4 Mn2 N10 O4'
_chemical_formula_iupac     '[Mn (C16 H12 Br2 N2 O2) (N3)]'
_chemical_formula_weight     1042.13
_chemical_melting_point     ?
_symmetry_cell_setting     monoclinic
_symmetry_space_group_name_H-M     'P 21/n'
_symmetry_space_group_name_Hall     '-P 2yn'
loop_
    _symmetry_equiv_pos_as_xyz
    'x, y, z'
    '-x+1/2, y+1/2, -z+1/2'
    '-x, -y, -z'
    'x-1/2, -y-1/2, z-1/2'
_cell_length_a     8.7068(17)
_cell_length_b     15.269(3)
_cell_length_c     13.684(3)
_cell_angle_alpha     90.00
_cell_angle_beta     107.47(3)
_cell_angle_gamma     90.00
_cell_volume     1735.4(6)
_cell_formula_units_Z     2
_cell_measurement_reflns_used     19417
_cell_measurement_theta_min     3.395
_cell_measurement_theta_max     27.485
_cell_measurement_temperature     153(2)
_exptl_crystal_description     block
_exptl_crystal_colour     black
_exptl_crystal_size_max     0.20
_exptl_crystal_size_mid     0.17
_exptl_crystal_size_min     0.10
_exptl_crystal_density_diffrn     1.994
_exptl_crystal_density_meas     ?
_exptl_crystal_density_method     'not measured'
_exptl_crystal_F_000     1016
_exptl_absorpt_coefficient_mu     5.388
_exptl_absorpt_correction_type     multi-scan
_exptl_absorpt_process_details     '(SORTAV; Blessing, 1995)'
_exptl_absorpt_correction_T_min     0.352
_exptl_absorpt_correction_T_max     0.583
_exptl_special_details
;
;
_diffrn_ambient_temperature     153(2)
_diffrn_radiation_type     MoK\a
_diffrn_radiation_wavelength     0.71073
_diffrn_radiation_source     'fine-focus sealed tube'
_diffrn_radiation_monochromator     graphite
_diffrn_measurement_device_type     'Nonius KappaCCD'
_diffrn_measurement_device     '95mm CCD camera on \k-goniostat'
_diffrn_measurement_method     \w
_diffrn_detector_area_resol_mean     ?
_diffrn_reflns_number     7747
_diffrn_reflns_av_R_equivalents     0.0152
_diffrn_reflns_av_sigmaI/netI     0.0278
_diffrn_reflns_theta_min     3.54
_diffrn_reflns_theta_max     27.48
_diffrn_reflns_theta_full     27.48
_diffrn_measured_fraction_theta_max     0.996
_diffrn_measured_fraction_theta_full     0.996
_diffrn_reflns_limit_h_min     -11
_diffrn_reflns_limit_h_max     11
_diffrn_reflns_limit_k_min     -19
_diffrn_reflns_limit_k_max     19
_diffrn_reflns_limit_l_min     -17
_diffrn_reflns_limit_l_max     17
_diffrn_standards_number     0
_diffrn_standards_interval_count     .
_diffrn_standards_interval_time     .
_diffrn_standards_decay_%     ?
_refine_special_details
;
Refinement of <i>F</i>^2^ against ALL reflections. The weighted <i>R</i>-factor
<i>wR</i> and goodness of fit <i>S</i> are based on <i>F</i>^2^, conventional
<i>R</i>-factors <i>R</i> are based on <i>F</i>, with <i>F</i> set to zero for
negative <i>F</i>^2^. The threshold expression of <i>F</i>^2^ >
\s(<i>F</i>^2^) is used only for calculating <i>R</i>-factors(gt) <i>etc</i>.
and is not relevant to the choice of reflections for refinement.
<i>R</i>-factors based on <i>F</i>^2^ are statistically about twice as large
as those based on <i>F</i>, and <i>R</i>- factors based on ALL data will be
even larger.
;
_reflns_number_total     3961
_reflns_number_gt     3093
_reflns_threshold_expression     I>2\s(I)
_refine_ls_structure_factor_coef     Fsqd
_refine_ls_matrix_type     full
_refine_ls_R_factor_all     0.0451
_refine_ls_R_factor_gt     0.0299
_refine_ls_wR_factor_gt     0.0690
_refine_ls_wR_factor_ref     0.0739
_refine_ls_goodness_of_fit_ref     1.037
_refine_ls_restrained_S_all     1.037
_refine_ls_number_reflns     3961
_refine_ls_number_parameters     235
_refine_ls_number_restraints     0
_refine_ls_hydrogen_treatment     constr
_refine_ls_weighting_scheme     calc
_refine_ls_weighting_details
         'calc w=1/[\s^2^(Fo^2^)+(0.0376P)^2^+0.8161P] where P=(Fo^2^+2Fc^2^)/3'
_atom_sites_solution_hydrogens     geom
_atom_sites_solution_primary     direct
_atom_sites_solution_secondary     difmap
_refine_ls_shift/su_max     0.001
_refine_ls_shift/su_mean     0.000
_refine_diff_density_max     0.816
_refine_diff_density_min     -0.901
_refine_ls_extinction_method     none
_refine_ls_extinction_coef     ?
loop_
    _atom_type_symbol
    _atom_type_description
    _atom_type_scat_dispersion_real
    _atom_type_scat_dispersion_imag
    _atom_type_scat_source
    'C' 'C' 0.0033 0.0016
                         'International Tables Vol C Tables 4.2.6.8 and 6.1.1.4'
    'H' 'H' 0.0000 0.0000
                         'International Tables Vol C Tables 4.2.6.8 and 6.1.1.4'
    'N' 'N' 0.0061 0.0033
                         'International Tables Vol C Tables 4.2.6.8 and 6.1.1.4'
    'O' 'O' 0.0106 0.0060
                         'International Tables Vol C Tables 4.2.6.8 and 6.1.1.4'
    'Mn' 'Mn' 0.3368 0.7283
                         'International Tables Vol C Tables 4.2.6.8 and 6.1.1.4'
    'Br' 'Br' -0.2901 2.4595
                         'International Tables Vol C Tables 4.2.6.8 and 6.1.1.4'
_computing_data_collection     'COLLECT (Nonius, 1998)'
_computing_cell_refinement     'SCALEPACK (Otwinowski & Minor, 1997)'
_computing_data_reduction
       'DENZO (Otwinowski & Minor, 1997) and maXus (Mackay <i>et al.</i>, 1998)'
_computing_structure_solution     'SHELXS97 (Sheldrick, 2008)'
_computing_structure_refinement     'SHELXL97 (Sheldrick, 2008)'
_computing_molecular_graphics     'SHELXTL (Sheldrick, 2008)'
_computing_publication_material     'SHELXL97 (Sheldrick, 2008)'
loop_
    _atom_site_type_symbol
    _atom_site_label
    _atom_site_fract_x
    _atom_site_fract_y
    _atom_site_fract_z
    _atom_site_U_iso_or_equiv
    _atom_site_adp_type
    _atom_site_calc_flag
    _atom_site_refinement_flags
    _atom_site_occupancy
    _atom_site_disorder_assembly
    _atom_site_disorder_group
    Mn Mn1 0.85052(5) 0.50918(2) 0.38001(3) 0.02912(10) Uani d . 1 . .
    Br Br1 1.11255(4) 0.95137(2) 0.37896(3) 0.05433(11) Uani d . 1 . .
    Br Br2 0.43251(4) 0.106181(19) 0.44904(2) 0.04785(10) Uani d . 1 . .
    C C1 0.9787(3) 0.67065(17) 0.46365(19) 0.0282(5) Uani d . 1 . .
    C C2 0.9438(3) 0.74469(17) 0.5129(2) 0.0323(6) Uani d . 1 . .
    H H2 0.8919 0.7381 0.5627 0.039 Uiso calc R 1 . .
    C C3 0.9851(3) 0.82750(18) 0.4890(2) 0.0358(6) Uani d . 1 . .
    H H3 0.9580 0.8764 0.5208 0.043 Uiso calc R 1 . .
    C C4 1.0675(3) 0.83713(17) 0.4168(2) 0.0336(6) Uani d . 1 . .
    C C5 1.1113(3) 0.76578(18) 0.3710(2) 0.0321(6) Uani d . 1 . .
    H H5 1.1715 0.7732 0.3258 0.039 Uiso calc R 1 . .
    C C6 1.0655(3) 0.68135(17) 0.39187(19) 0.0279(5) Uani d . 1 . .
    C C7 1.1100(3) 0.60754(17) 0.33963(19) 0.0307(5) Uani d . 1 . .
    H H7 1.1928 0.6147 0.3104 0.037 Uiso calc R 1 . .
    C C8 1.0902(4) 0.45714(18) 0.2823(2) 0.0403(7) Uani d . 1 . .
    H H8A 1.1603 0.4191 0.3333 0.048 Uiso calc R 1 . .
    H H8B 1.1476 0.4763 0.2354 0.048 Uiso calc R 1 . .
    C C9 0.9380(4) 0.4093(2) 0.2250(2) 0.0446(7) Uani d . 1 . .
    H H9A 0.8813 0.4411 0.1634 0.054 Uiso calc R 1 . .
    H H9B 0.9636 0.3512 0.2056 0.054 Uiso calc R 1 . .
    C C10 0.7619(3) 0.33187(17) 0.30160(19) 0.0314(5) Uani d . 1 . .
    H H10 0.7730 0.2845 0.2615 0.038 Uiso calc R 1 . .
    C C11 0.6617(3) 0.32053(16) 0.36746(19) 0.0274(5) Uani d . 1 . .
    C C12 0.6028(3) 0.23581(17) 0.37468(19) 0.0309(5) Uani d . 1 . .
    H H12 0.6289 0.1898 0.3380 0.037 Uiso calc R 1 . .
    C C13 0.5066(3) 0.22139(16) 0.4361(2) 0.0316(6) Uani d . 1 . .
    C C14 0.4649(3) 0.28895(18) 0.4908(2) 0.0348(6) Uani d . 1 . .
    H H14 0.3986 0.2780 0.5315 0.042 Uiso calc R 1 . .
    C C15 0.5215(3) 0.37191(18) 0.4848(2) 0.0344(6) Uani d . 1 . .
    H H15 0.4912 0.4173 0.5204 0.041 Uiso calc R 1 . .
    C C16 0.6248(3) 0.38931(16) 0.4256(2) 0.0285(5) Uani d . 1 . .
    N N1 1.0407(3) 0.53307(14) 0.33190(16) 0.0304(5) Uani d . 1 . .
    N N2 0.8372(3) 0.40293(14) 0.29446(16) 0.0314(5) Uani d . 1 . .
    N N3 0.7109(3) 0.60055(17) 0.2717(2) 0.0449(6) Uani d . 1 . .
    N N4 0.5810(3) 0.62722(17) 0.26329(18) 0.0412(6) Uani d . 1 . .
    N N5 0.4533(4) 0.6552(3) 0.2518(3) 0.0747(10) Uani d . 1 . .
    O O1 0.9342(2) 0.59151(11) 0.48779(14) 0.0333(4) Uani d . 1 . .
    O O2 0.6852(2) 0.46910(12) 0.42930(15) 0.0362(4) Uani d . 1 . .
loop_
    _atom_site_aniso_label
    _atom_site_aniso_U_11
    _atom_site_aniso_U_22
    _atom_site_aniso_U_33
    _atom_site_aniso_U_12
    _atom_site_aniso_U_13
    _atom_site_aniso_U_23
    Mn1 0.0366(2) 0.02311(19) 0.0337(2) -0.00517(16) 0.01976(18) -0.00327(16)
    Br1 0.0655(2) 0.02778(16) 0.0791(3) -0.00838(14) 0.03595(19) 0.00547(15)
    Br2 0.0672(2) 0.02952(16) 0.05173(19) -0.01626(14) 0.02536(16) -0.00135(13)
    C1 0.0296(12) 0.0273(13) 0.0273(12) -0.0038(10) 0.0079(11) 0.0013(10)
    C2 0.0329(13) 0.0305(13) 0.0362(14) -0.0032(11) 0.0147(12) -0.0028(11)
    C3 0.0336(14) 0.0287(14) 0.0472(16) -0.0010(11) 0.0154(13) -0.0036(12)
    C4 0.0332(14) 0.0243(12) 0.0417(15) -0.0062(11) 0.0090(12) 0.0028(11)
    C5 0.0304(13) 0.0330(14) 0.0331(14) -0.0066(11) 0.0096(11) 0.0033(11)
    C6 0.0284(12) 0.0273(13) 0.0285(13) -0.0026(10) 0.0092(11) 0.0025(10)
    C7 0.0322(13) 0.0331(14) 0.0293(13) -0.0012(11) 0.0129(11) 0.0040(11)
    C8 0.0549(18) 0.0305(14) 0.0490(17) 0.0016(13) 0.0359(15) -0.0012(12)
    C9 0.070(2) 0.0367(16) 0.0416(16) -0.0095(14) 0.0383(16) -0.0092(13)
    C10 0.0389(14) 0.0269(13) 0.0282(13) 0.0003(11) 0.0101(11) -0.0034(10)
    C11 0.0288(12) 0.0250(13) 0.0282(13) -0.0032(10) 0.0080(11) -0.0008(10)
    C12 0.0363(14) 0.0244(13) 0.0305(13) -0.0038(11) 0.0076(11) -0.0027(10)
    C13 0.0355(14) 0.0239(13) 0.0327(13) -0.0065(10) 0.0061(12) 0.0009(10)
    C14 0.0326(14) 0.0335(14) 0.0417(15) -0.0060(11) 0.0162(13) -0.0004(12)
    C15 0.0349(14) 0.0295(14) 0.0438(16) -0.0020(11) 0.0194(13) -0.0047(12)
    C16 0.0290(12) 0.0219(12) 0.0357(14) -0.0037(10) 0.0112(11) -0.0011(10)
    N1 0.0386(12) 0.0272(11) 0.0309(11) -0.0008(9) 0.0189(10) 0.0017(9)
    N2 0.0432(12) 0.0282(11) 0.0283(11) -0.0045(10) 0.0190(10) -0.0033(9)
    N3 0.0442(15) 0.0419(15) 0.0490(15) -0.0026(12) 0.0146(12) 0.0109(12)
    N4 0.0473(15) 0.0413(14) 0.0349(13) -0.0036(12) 0.0121(12) 0.0038(11)
    N5 0.061(2) 0.105(3) 0.060(2) 0.028(2) 0.0223(17) 0.0147(19)
    O1 0.0480(11) 0.0255(9) 0.0327(9) -0.0090(8) 0.0215(9) -0.0016(7)
    O2 0.0427(11) 0.0239(9) 0.0514(12) -0.0061(8) 0.0283(10) -0.0083(8)
_geom_special_details
;
All e.s.d.'s (except the e.s.d. in the dihedral angle between two l.s. planes)
are estimated using the full covariance matrix. The cell e.s.d.'s are taken
into account individually in the estimation of e.s.d.'s in distances, angles
and torsion angles; correlations between e.s.d.'s in cell parameters are only
used when they are defined by crystal symmetry. An approximate (isotropic)
treatment of cell e.s.d.'s is used for estimating e.s.d.'s involving l.s.
planes.
;
loop_
    _geom_bond_atom_site_label_1
    _geom_bond_atom_site_label_2
    _geom_bond_site_symmetry_2
    _geom_bond_distance
    _geom_bond_publ_flag
    Mn1 O2 . 1.8669(18) ?
    Mn1 O1 . 1.9083(19) ?
    Mn1 N2 . 1.984(2) ?
    Mn1 N1 . 1.991(2) ?
    Mn1 N3 . 2.130(3) ?
    Br1 C4 . 1.894(3) ?
    Br2 C13 . 1.900(2) ?
    C1 O1 . 1.340(3) ?
    C1 C2 . 1.396(4) ?
    C1 C6 . 1.418(3) ?
    C2 C3 . 1.381(4) ?
    C2 H2 . 0.9300 ?
    C3 C4 . 1.392(4) ?
    C3 H3 . 0.9300 ?
    C4 C5 . 1.367(4) ?
    C5 C6 . 1.404(4) ?
    C5 H5 . 0.9300 ?
    C6 C7 . 1.448(4) ?
    C7 N1 . 1.277(3) ?
    C7 H7 . 0.9300 ?
    C8 N1 . 1.472(3) ?
    C8 C9 . 1.511(4) ?
    C8 H8A . 0.9700 ?
    C8 H8B . 0.9700 ?
    C9 N2 . 1.478(3) ?
    C9 H9A . 0.9700 ?
    C9 H9B . 0.9700 ?
    C10 N2 . 1.286(3) ?
    C10 C11 . 1.441(3) ?
    C10 H10 . 0.9300 ?
    C11 C12 . 1.406(3) ?
    C11 C16 . 1.411(3) ?
    C12 C13 . 1.371(4) ?
    C12 H12 . 0.9300 ?
    C13 C14 . 1.385(4) ?
    C14 C15 . 1.371(4) ?
    C14 H14 . 0.9300 ?
    C15 C16 . 1.405(4) ?
    C15 H15 . 0.9300 ?
    C16 O2 . 1.322(3) ?
    N3 N4 . 1.175(3) ?
    N4 N5 . 1.157(4) ?
loop_
    _geom_angle_atom_site_label_1
    _geom_angle_atom_site_label_2
    _geom_angle_atom_site_label_3
    _geom_angle_site_symmetry_1
    _geom_angle_site_symmetry_3
    _geom_angle
    _geom_angle_publ_flag
    O2 Mn1 O1 . . 95.38(8) ?
    O2 Mn1 N2 . . 91.73(8) ?
    O1 Mn1 N2 . . 159.40(9) ?
    O2 Mn1 N1 . . 171.04(9) ?
    O1 Mn1 N1 . . 88.41(9) ?
    N2 Mn1 N1 . . 82.06(9) ?
    O2 Mn1 N3 . . 97.19(10) ?
    O1 Mn1 N3 . . 96.43(10) ?
    N2 Mn1 N3 . . 101.83(10) ?
    N1 Mn1 N3 . . 90.43(9) ?
    O1 C1 C2 . . 119.4(2) ?
    O1 C1 C6 . . 121.9(2) ?
    C2 C1 C6 . . 118.7(2) ?
    C3 C2 C1 . . 121.2(2) ?
    C3 C2 H2 . . 119.4 ?
    C1 C2 H2 . . 119.4 ?
    C2 C3 C4 . . 119.4(3) ?
    C2 C3 H3 . . 120.3 ?
    C4 C3 H3 . . 120.3 ?
    C5 C4 C3 . . 121.0(2) ?
    C5 C4 Br1 . . 119.94(19) ?
    C3 C4 Br1 . . 119.0(2) ?
    C4 C5 C6 . . 120.2(2) ?
    C4 C5 H5 . . 119.9 ?
    C6 C5 H5 . . 119.9 ?
    C5 C6 C1 . . 119.3(2) ?
    C5 C6 C7 . . 118.7(2) ?
    C1 C6 C7 . . 122.0(2) ?
    N1 C7 C6 . . 123.0(2) ?
    N1 C7 H7 . . 118.5 ?
    C6 C7 H7 . . 118.5 ?
    N1 C8 C9 . . 106.7(2) ?
    N1 C8 H8A . . 110.4 ?
    C9 C8 H8A . . 110.4 ?
    N1 C8 H8B . . 110.4 ?
    C9 C8 H8B . . 110.4 ?
    H8A C8 H8B . . 108.6 ?
    N2 C9 C8 . . 107.2(2) ?
    N2 C9 H9A . . 110.3 ?
    C8 C9 H9A . . 110.3 ?
    N2 C9 H9B . . 110.3 ?
    C8 C9 H9B . . 110.3 ?
    H9A C9 H9B . . 108.5 ?
    N2 C10 C11 . . 124.5(2) ?
    N2 C10 H10 . . 117.7 ?
    C11 C10 H10 . . 117.7 ?
    C12 C11 C16 . . 119.7(2) ?
    C12 C11 C10 . . 117.2(2) ?
    C16 C11 C10 . . 123.1(2) ?
    C13 C12 C11 . . 119.6(2) ?
    C13 C12 H12 . . 120.2 ?
    C11 C12 H12 . . 120.2 ?
    C12 C13 C14 . . 121.3(2) ?
    C12 C13 Br2 . . 119.5(2) ?
    C14 C13 Br2 . . 119.22(19) ?
    C15 C14 C13 . . 119.9(2) ?
    C15 C14 H14 . . 120.0 ?
    C13 C14 H14 . . 120.0 ?
    C14 C15 C16 . . 120.9(2) ?
    C14 C15 H15 . . 119.6 ?
    C16 C15 H15 . . 119.6 ?
    O2 C16 C15 . . 117.9(2) ?
    O2 C16 C11 . . 123.6(2) ?
    C15 C16 C11 . . 118.5(2) ?
    C7 N1 C8 . . 122.9(2) ?
    C7 N1 Mn1 . . 123.72(18) ?
    C8 N1 Mn1 . . 113.33(16) ?
    C10 N2 C9 . . 121.2(2) ?
    C10 N2 Mn1 . . 125.88(17) ?
    C9 N2 Mn1 . . 112.66(17) ?
    N4 N3 Mn1 . . 128.8(2) ?
    N5 N4 N3 . . 177.5(3) ?
    C1 O1 Mn1 . . 118.36(16) ?
    C16 O2 Mn1 . . 128.97(16) ?
loop_
    _geom_torsion_atom_site_label_1
    _geom_torsion_atom_site_label_2
    _geom_torsion_atom_site_label_3
    _geom_torsion_atom_site_label_4
    _geom_torsion_site_symmetry_1
    _geom_torsion_site_symmetry_2
    _geom_torsion_site_symmetry_3
    _geom_torsion_site_symmetry_4
    _geom_torsion
    _geom_torsion_publ_flag
    O1 C1 C2 C3 . . . . -178.9(3) ?
    C6 C1 C2 C3 . . . . 3.3(4) ?
    C1 C2 C3 C4 . . . . -2.1(4) ?
    C2 C3 C4 C5 . . . . -1.4(4) ?
    C2 C3 C4 Br1 . . . . 176.4(2) ?
    C3 C4 C5 C6 . . . . 3.6(4) ?
    Br1 C4 C5 C6 . . . . -174.3(2) ?
    C4 C5 C6 C1 . . . . -2.3(4) ?
    C4 C5 C6 C7 . . . . 178.2(2) ?
    O1 C1 C6 C5 . . . . -178.9(2) ?
    C2 C1 C6 C5 . . . . -1.2(4) ?
    O1 C1 C6 C7 . . . . 0.6(4) ?
    C2 C1 C6 C7 . . . . 178.3(2) ?
    C5 C6 C7 N1 . . . . -161.0(3) ?
    C1 C6 C7 N1 . . . . 19.5(4) ?
    N1 C8 C9 N2 . . . . -45.4(3) ?
    N2 C10 C11 C12 . . . . -173.0(3) ?
    N2 C10 C11 C16 . . . . 5.3(4) ?
    C16 C11 C12 C13 . . . . 1.7(4) ?
    C10 C11 C12 C13 . . . . -179.9(2) ?
    C11 C12 C13 C14 . . . . 0.5(4) ?
    C11 C12 C13 Br2 . . . . -178.1(2) ?
    C12 C13 C14 C15 . . . . -0.7(4) ?
    Br2 C13 C14 C15 . . . . 178.0(2) ?
    C13 C14 C15 C16 . . . . -1.5(4) ?
    C14 C15 C16 O2 . . . . -174.8(3) ?
    C14 C15 C16 C11 . . . . 3.7(4) ?
    C12 C11 C16 O2 . . . . 174.7(2) ?
    C10 C11 C16 O2 . . . . -3.6(4) ?
    C12 C11 C16 C15 . . . . -3.8(4) ?
    C10 C11 C16 C15 . . . . 177.9(2) ?
    C6 C7 N1 C8 . . . . -177.5(2) ?
    C6 C7 N1 Mn1 . . . . 5.1(4) ?
    C9 C8 N1 C7 . . . . -142.4(3) ?
    C9 C8 N1 Mn1 . . . . 35.2(3) ?
    O2 Mn1 N1 C7 . . . . -148.3(5) ?
    O1 Mn1 N1 C7 . . . . -33.1(2) ?
    N2 Mn1 N1 C7 . . . . 165.2(2) ?
    N3 Mn1 N1 C7 . . . . 63.3(2) ?
    O2 Mn1 N1 C8 . . . . 34.1(7) ?
    O1 Mn1 N1 C8 . . . . 149.32(19) ?
    N2 Mn1 N1 C8 . . . . -12.37(19) ?
    N3 Mn1 N1 C8 . . . . -114.3(2) ?
    C11 C10 N2 C9 . . . . 179.9(3) ?
    C11 C10 N2 Mn1 . . . . 6.0(4) ?
    C8 C9 N2 C10 . . . . -137.6(3) ?
    C8 C9 N2 Mn1 . . . . 37.1(3) ?
    O2 Mn1 N2 C10 . . . . -13.6(2) ?
    O1 Mn1 N2 C10 . . . . 96.7(3) ?
    N1 Mn1 N2 C10 . . . . 159.9(2) ?
    N3 Mn1 N2 C10 . . . . -111.3(2) ?
    O2 Mn1 N2 C9 . . . . 172.0(2) ?
    O1 Mn1 N2 C9 . . . . -77.7(3) ?
    N1 Mn1 N2 C9 . . . . -14.4(2) ?
    N3 Mn1 N2 C9 . . . . 74.3(2) ?
    O2 Mn1 N3 N4 . . . . 12.9(3) ?
    O1 Mn1 N3 N4 . . . . -83.4(3) ?
    N2 Mn1 N3 N4 . . . . 106.2(3) ?
    N1 Mn1 N3 N4 . . . . -171.8(3) ?
    Mn1 N3 N4 N5 . . . .  -18E1(10)
                                   ?
    C2 C1 O1 Mn1 . . . . 139.8(2) ?
    C6 C1 O1 Mn1 . . . . -42.5(3) ?
    O2 Mn1 O1 C1 . . . . -138.02(18) ?
    N2 Mn1 O1 C1 . . . . 112.3(3) ?
    N1 Mn1 O1 C1 . . . . 50.12(18) ?
    N3 Mn1 O1 C1 . . . . -40.14(19) ?
    C15 C16 O2 Mn1 . . . . 168.3(2) ?
    C11 C16 O2 Mn1 . . . . -10.2(4) ?
    O1 Mn1 O2 C16 . . . . -144.9(2) ?
    N2 Mn1 O2 C16 . . . . 15.7(2) ?
    N1 Mn1 O2 C16 . . . . -30.2(7) ?
    N3 Mn1 O2 C16 . . . . 117.9(2) ?
data_global
_journal_date_recd_electronic     2011-01-13
_journal_date_accepted     2011-02-07
_journal_name_full     'Acta Crystallographica, Section E'
_journal_year     2011
_journal_volume     67
_journal_issue      3
_journal_page_first     m322
_journal_page_last     m322
_journal_paper_category     QM
_journal_coeditor_code     PK2299
_publ_contact_author_name     'Yingxia Liu'
_publ_contact_author_address
;
School of Environmental and Material Engineering,
Yantai University,
Yantai 264005,
China
;
_publ_contact_author_email     'liuyxytu@gmail.com'
_publ_contact_author_fax     ?
_publ_contact_author_phone     ?
_publ_section_title
;\
Azido{4,4'-dibromo-2,2'-[ethane-1,2-diylbis(nitrilomethanylylidene)]\
diphenolato-\k^4^<i>O</i>,<i>N</i>,<i>N</i>',<i>O</i>'}manganese(III)
;
loop_
    _publ_author_name
    _publ_author_footnote
    _publ_author_address
    'Liu, Yingxia' .
;
School of Environmental and Material Engineering,
Yantai University,
Yantai 264005,
People's Republic of China
;
