# Supplementary material for: Azido{4,4′-dibromo-2,2′-[ethane-1,2-diyl­bis(nitrilo­methanylylidene)]diphenol­ato-κ4 O,N,N′,O′}manganese(III)
Source: Acta Crystallogr Sect E Struct Rep Online. 2011 Feb 12;67(Pt 3):m322. doi: 10.1107/S1600536811004594 (PMC3052106; doi:10.1107/S1600536811004594)
Supplement: Supplementary file 2 [file e-67-0m322-Isup2.hkl]

# 
# h,k,l, Fc-squared, Fo-squared, sigma(Fo-squared) and status flag 
# 
data_I
_shelx_title ' 2 in P2(1)/n' 
_shelx_refln_list_code          4 
_shelx_F_calc_maximum      299.47 
_exptl_crystal_F_000      1016.00 
_reflns_d_resolution_high  0.7700 
 
loop_ 
 _symmetry_equiv_pos_as_xyz 
 'x, y, z' 
 '-x+1/2, y+1/2, -z+1/2' 
 '-x, -y, -z' 
 'x-1/2, -y-1/2, z-1/2' 
 
_cell_length_a     8.7068 
_cell_length_b    15.2695 
_cell_length_c    13.6845 
_cell_angle_alpha  90.000 
_cell_angle_beta  107.471 
_cell_angle_gamma  90.000 
 
_shelx_F_squared_multiplier     1.000 
 
loop_ 
 _refln_index_h 
 _refln_index_k 
 _refln_index_l 
 _refln_F_squared_calc 
 _refln_F_squared_meas 
 _refln_F_squared_sigma 
 _refln_observed_status 
   2   0   0    49398.52    45428.37    970.53 o 
   4   0   0    17005.11    15989.89    282.37 o 
   6   0   0     1154.18     1178.84     29.32 o 
   8   0   0        7.23       16.97     18.52 o 
  10   0   0      130.40      140.41     23.14 o 
   2   1   0     8344.70     7749.92     95.52 o 
   3   1   0      396.50      469.80     18.52 o 
   4   1   0     2260.70     2201.85     28.37 o 
   5   1   0       20.99       20.83      8.53 o 
   6   1   0        3.56       -8.92     12.23 o 
   7   1   0       30.75       54.00     13.08 o 
   8   1   0      607.77      609.42     20.83 o 
   9   1   0     1331.59     1324.77     30.86 o 
  10   1   0       50.44       41.93     15.79 o 
   1   2   0     1763.35     1546.61     28.90 o 
   2   2   0     2918.42     3097.21     40.12 o 
   3   2   0     1447.52     1468.55     33.95 o 
   4   2   0    14468.47    13792.75    160.34 o 
   5   2   0     2468.38     2360.99     37.03 o 
   6   2   0      120.46      169.06     16.97 o 
   7   2   0      745.06      716.28     19.29 o 
   8   2   0       48.50       53.70     15.93 o 
   9   2   0        2.67       25.57     14.81 o 
  10   2   0       79.71       77.43     15.57 o 
   1   3   0      475.86      567.61     11.42 o 
   2   3   0    26103.04    24319.73    322.45 o 
   3   3   0      270.47      232.01     10.03 o 
   4   3   0     6899.90     6450.93     75.68 o 
   5   3   0     1460.89     1435.82     21.09 o 
   6   3   0        0.64      -11.11     11.11 o 
   7   3   0     1536.89     1576.13     30.09 o 
   8   3   0      351.45      403.52     16.68 o 
   9   3   0      379.49      437.93     50.15 o 
  10   3   0       12.97        9.79     19.07 o 
   0   4   0     2904.94     3119.46     61.72 o 
   1   4   0     4348.57     4534.00     57.21 o 
   2   4   0     6733.20     6431.89     86.69 o 
   3   4   0      153.39      126.23      7.70 o 
   4   4   0     3460.42     3375.01     43.09 o 
   5   4   0     2021.42     1993.08     28.37 o 
   6   4   0     3261.13     3284.91     45.79 o 
   7   4   0     1336.58     1374.07     26.19 o 
   8   4   0      891.08      924.13     24.53 o 
   9   4   0       13.56        3.00     20.16 o 
  10   4   0       17.04        6.98     20.64 o 
   1   5   0     4739.26     4706.67     58.36 o 
   2   5   0     1162.95     1131.65     21.60 o 
   3   5   0     3248.05     2931.95     35.35 o 
   4   5   0      255.07      202.28      9.64 o 
   5   5   0     1058.83     1031.42     26.23 o 
   6   5   0      908.06      852.36     23.71 o 
   7   5   0     2798.30     2861.15     44.18 o 
   8   5   0       49.17       51.56     19.55 o 
   9   5   0      150.01      123.67     19.07 o 
  10   5   0      506.69      430.32     25.62 o 
   0   6   0     2013.82     2245.43     41.99 o 
   1   6   0    13003.10    13139.04    163.04 o 
   2   6   0     2925.15     2810.10     35.45 o 
   3   6   0    25171.83    24441.85    302.06 o 
   4   6   0      167.81      212.21     10.75 o 
   5   6   0       62.28       73.69     13.89 o 
   6   6   0     3086.28     3105.52     45.27 o 
   7   6   0     1043.65     1118.88     25.62 o 
   8   6   0      147.70      165.04     21.60 o 
   9   6   0       44.27       43.88     22.35 o 
  10   6   0      202.06      170.86     22.91 o 
   1   7   0      132.99       94.12     10.91 o 
   2   7   0     1496.94     1518.45     21.82 o 
   3   7   0     8086.70     7974.39     96.64 o 
   4   7   0      267.55      328.16     12.56 o 
   5   7   0      566.38      548.63     14.46 o 
   6   7   0     1246.58     1219.15     33.17 o 
   7   7   0     1081.26     1089.63     40.89 o 
   8   7   0      282.34      267.56     19.29 o 
   9   7   0       44.11       28.57     19.99 o 
  10   7   0      132.55      136.53     31.08 o 
   0   8   0     2713.35     2690.76     49.63 o 
   1   8   0     2751.81     2535.56     33.26 o 
   2   8   0       46.90       56.06     12.96 o 
   3   8   0     9169.58     8945.67    112.89 o 
   4   8   0      499.51      539.24     15.57 o 
   5   8   0      167.54      175.05     13.35 o 
   6   8   0        5.44        6.17     15.27 o 
   7   8   0      264.65      288.63     23.14 o 
   8   8   0       87.31      106.02     50.92 o 
   9   8   0       12.28       28.55     21.82 o 
   1   9   0    23386.05    23781.29    287.81 o 
   2   9   0      645.51      693.61     17.46 o 
   3   9   0     2942.99     2974.22     40.37 o 
   4   9   0      250.71      238.66     24.69 o 
   5   9   0     3366.55     3321.00     43.00 o 
   6   9   0      477.37      555.44     27.77 o 
   7   9   0       62.35       44.44     19.07 o 
   8   9   0      297.77      290.48     20.73 o 
   9   9   0       77.86       66.13     27.77 o 
   0  10   0     2045.24     2093.87     44.69 o 
   1  10   0      425.52      394.27     17.46 o 
   2  10   0       84.23      118.00     14.18 o 
   3  10   0        9.12        4.63     17.46 o 
   4  10   0      133.34      119.71     14.18 o 
   5  10   0      398.54      397.90     15.57 o 
   6  10   0      243.75      247.34     16.82 o 
   7  10   0        2.82        0.31     19.07 o 
   8  10   0      437.40      439.69     26.19 o 
   9  10   0       47.24       53.57     27.21 o 
   1  11   0    13135.04    13468.67    164.71 o 
   2  11   0       82.93       58.63     15.27 o 
   3  11   0     1693.47     1711.88     90.26 o 
   4  11   0     4563.14     4503.07     62.73 o 
   5  11   0     1842.02     1825.43     29.63 o 
   6  11   0     1153.07     1124.05     60.18 o 
   7  11   0        3.24       30.16     23.71 o 
   8  11   0      123.50      111.73     22.99 o 
   0  12   0      235.38      211.23     24.69 o 
   1  12   0     2264.82     2352.51     36.00 o 
   2  12   0      253.94      256.80     20.16 o 
   3  12   0     6511.69     6779.17     87.28 o 
   4  12   0      665.81      689.33     23.44 o 
   5  12   0      768.42      765.12     30.86 o 
   6  12   0      719.57      736.65     23.14 o 
   7  12   0       79.78       89.01     22.91 o 
   8  12   0       34.48       32.90     21.74 o 
   1  13   0      194.22      208.53     19.55 o 
   2  13   0     1573.16     1648.30     43.97 o 
   3  13   0     1961.37     1944.47     35.45 o 
   4  13   0      771.92      810.25     25.09 o 
   5  13   0       39.70       32.77     18.45 o 
   6  13   0     1383.18     1305.19     27.02 o 
   7  13   0      937.63      893.25     38.19 o 
   8  13   0       88.18       68.83     22.35 o 
   0  14   0     8457.22     8945.63    165.93 o 
   1  14   0       55.09       50.92     21.60 o 
   2  14   0     1431.56     1479.27     29.99 o 
   3  14   0      170.80      181.75     22.83 o 
   4  14   0      139.75       91.42     22.91 o 
   5  14   0       57.00       63.35     17.70 o 
   6  14   0     1416.48     1424.90     40.04 o 
   7  14   0       77.22       76.13     28.53 o 
   1  15   0     1218.77     1215.90     27.28 o 
   2  15   0     4993.77     5285.90     73.64 o 
   3  15   0     1639.07     1701.14     33.82 o 
   4  15   0      155.68      164.13     28.37 o 
   5  15   0       13.69       20.32     21.87 o 
   6  15   0      605.59      532.16     30.86 o 
   7  15   0      360.61      340.37     30.74 o 
   0  16   0      105.77      109.55     29.46 o 
   1  16   0      129.92      126.01     23.29 o 
   2  16   0      328.24      337.44     22.91 o 
   3  16   0        3.32       -3.50     24.53 o 
   4  16   0      875.72      889.86     47.83 o 
   5  16   0       64.07       30.04     27.04 o 
   6  16   0       48.12       78.50     37.80 o 
   1  17   0        0.55        6.71     23.44 o 
   2  17   0     4649.00     4698.19     70.37 o 
   3  17   0       16.72       16.97     30.55 o 
   4  17   0      358.63      377.07     35.49 o 
   5  17   0        4.83      -23.96     28.90 o 
   0  18   0     4123.56     4266.26    132.70 o 
   1  18   0       41.91       27.00     29.46 o 
   2  18   0      204.02      224.32     34.10 o 
   3  18   0        0.31       20.06     30.55 o 
   4  18   0      750.78      637.29     54.00 o 
   1  19   0       64.09       60.89     40.32 o 
   2  19   0      356.33      338.81     37.63 o 
   3  19   0       21.44       19.42     37.05 o 
  -9   0   1      508.77      521.53     24.69 o 
  -7   0   1     4975.73     5172.06     89.49 o 
  -5   0   1     8250.26     8216.36    149.67 o 
  -3   0   1    40201.43    37122.52    657.31 o 
   3   0   1     1756.86     1908.66     35.49 o 
   5   0   1      211.35      191.33     21.60 o 
   7   0   1       74.37       33.95     27.77 o 
   9   0   1       33.37       32.40     23.14 o 
 -10   1   1       54.89       76.52     23.92 o 
  -9   1   1       35.05       31.20     14.70 o 
  -8   1   1      371.97      364.59     14.70 o 
  -7   1   1      312.87      368.77     16.26 o 
  -6   1   1      350.64      341.28     14.66 o 
  -5   1   1     8528.85     8527.45    100.09 o 
  -4   1   1      114.65      131.23      6.55 o 
  -3   1   1     2503.61     2361.33     27.81 o 
  -2   1   1       86.47      112.00      4.36 o 
   1   1   1     1311.39     1359.36     25.09 o 
   2   1   1    18947.67    17671.84    214.73 o 
   3   1   1      386.21      334.70     14.66 o 
   4   1   1     1575.39     1613.94     25.46 o 
   5   1   1      574.10      570.94     15.27 o 
   6   1   1    11527.29    11652.71    144.32 o 
   7   1   1      901.06      920.64     19.99 o 
   8   1   1       71.99       82.82     23.14 o 
   9   1   1        6.34       13.45     15.16 o 
  10   1   1      253.82      263.39     22.99 o 
 -10   2   1       39.47       32.72     15.79 o 
  -9   2   1      210.97      209.13     21.60 o 
  -8   2   1      164.54      161.39     15.13 o 
  -7   2   1     4897.32     5008.96     69.68 o 
  -6   2   1      392.02      398.22     13.61 o 
  -5   2   1     4238.04     4118.17     50.65 o 
  -4   2   1     2595.07     2311.26     27.21 o 
  -3   2   1    12911.97    12041.05    143.82 o 
  -2   2   1    13554.71    12870.59    148.93 o 
  -1   2   1     4229.89     4379.31    115.07 o 
   1   2   1     4184.96     3761.25     69.83 o 
   2   2   1    41424.11    38449.43    482.74 o 
   3   2   1      817.39      801.19     12.96 o 
   4   2   1    11454.47    11363.71    133.09 o 
   5   2   1        4.92        2.74      9.11 o 
   6   2   1       42.18       82.17     11.42 o 
   7   2   1      145.50      109.38     16.20 o 
   8   2   1      366.01      400.63     17.39 o 
   9   2   1        0.27       -5.14     15.18 o 
  10   2   1       16.78       26.23     18.52 o 
 -10   3   1      109.98       70.60     23.92 o 
  -9   3   1      346.22      347.20     17.70 o 
  -8   3   1       88.70       77.29     12.56 o 
  -7   3   1       67.67       78.69     10.75 o 
  -6   3   1      666.50      693.49     15.16 o 
  -5   3   1     7657.88     7399.74     86.32 o 
  -4   3   1      686.07      698.97     12.51 o 
  -3   3   1     1956.27     1870.93     23.93 o 
  -2   3   1     7257.22     6875.44     83.67 o 
  -1   3   1      788.89      810.58     30.86 o 
   0   3   1     1754.80     1835.02     31.58 o 
   1   3   1      447.52      394.30      7.64 o 
   2   3   1     8486.32     7677.59     98.75 o 
   3   3   1      963.63     1016.84     22.37 o 
   4   3   1       27.82       68.43     18.52 o 
   5   3   1      360.96      330.97     13.09 o 
   6   3   1     2970.22     3077.60     40.19 o 
   7   3   1      289.63      265.11     16.88 o 
   8   3   1      229.08      243.86     27.77 o 
   9   3   1      108.47       99.67     19.64 o 
  10   3   1       26.93       44.68     25.02 o 
 -10   4   1      141.99      133.05     20.16 o 
  -9   4   1       42.62       47.36     17.98 o 
  -8   4   1       18.12       -6.07     16.68 o 
  -7   4   1      116.30      128.79     15.43 o 
  -6   4   1      365.55      342.34     14.70 o 
  -5   4   1     5216.33     5205.30     66.55 o 
  -4   4   1       16.49       37.18     15.43 o 
  -3   4   1      715.23      677.51     15.43 o 
  -2   4   1    29126.25    27849.25    356.73 o 
  -1   4   1    14646.15    14240.61    176.00 o 
   0   4   1     3917.25     3957.17     50.15 o 
   1   4   1    14803.83    13907.16    177.82 o 
   2   4   1     7771.31     7323.79     93.17 o 
   3   4   1     1945.29     1868.99     25.02 o 
   4   4   1     8720.00     8480.21    105.83 o 
   5   4   1      718.88      693.29     18.52 o 
   6   4   1       16.52       27.09     14.70 o 
   7   4   1      153.46      180.98     20.06 o 
   8   4   1      185.42      212.84     22.99 o 
   9   4   1      240.72      244.96     22.83 o 
  10   4   1       39.81       36.26     22.91 o 
 -10   5   1      252.89      223.89     32.40 o 
  -9   5   1       39.20       51.27     18.88 o 
  -8   5   1      819.07      869.12     50.15 o 
  -7   5   1      400.16      439.45     19.29 o 
  -6   5   1      272.34      315.04     13.09 o 
  -5   5   1     1696.40     1761.31     27.28 o 
  -4   5   1      455.47      446.77     11.42 o 
  -3   5   1      220.53      197.33      9.23 o 
  -2   5   1     8865.10     8338.59    105.56 o 
  -1   5   1    15867.47    15867.77    191.79 o 
   0   5   1    14267.35    14258.11    173.96 o 
   1   5   1     1135.20     1063.11     28.55 o 
   2   5   1     2262.43     2110.30     27.81 o 
   3   5   1     5189.03     4572.38     52.71 o 
   4   5   1      745.15      725.41     15.27 o 
   5   5   1       95.36       60.11     25.46 o 
   6   5   1       80.20       86.71     17.78 o 
   7   5   1     1073.52     1084.64     26.23 o 
   8   5   1      362.12      376.42     24.53 o 
   9   5   1      192.46      204.36     22.35 o 
  10   5   1      621.51      460.85     27.81 o 
 -10   6   1      276.16      285.18     23.29 o 
  -9   6   1       35.33       61.93     19.29 o 
  -8   6   1        5.09       43.20     25.46 o 
  -7   6   1       12.51        6.17     13.09 o 
  -6   6   1     8331.22     8438.06    113.71 o 
  -5   6   1     1065.31     1062.02     18.88 o 
  -4   6   1    15349.75    15876.90    192.18 o 
  -3   6   1     1477.58     1603.28     22.91 o 
  -2   6   1     1150.68      909.01     15.79 o 
  -1   6   1    18130.24    18193.58    218.74 o 
   0   6   1    11101.31    11213.62    144.02 o 
   1   6   1     1542.99     1564.33     28.55 o 
   2   6   1      179.93      224.23     12.51 o 
   3   6   1       53.43      157.44     14.18 o 
   4   6   1      452.84      522.02     13.99 o 
   5   6   1     1382.89     1453.96     26.71 o 
   6   6   1       58.68       50.47     16.88 o 
   7   6   1       83.01       59.40     17.46 o 
   8   6   1       31.54       33.99     17.98 o 
   9   6   1      366.37      361.66     24.53 o 
  10   6   1       73.56       84.28     28.77 o 
 -10   7   1       17.99       23.47     25.62 o 
  -9   7   1      932.89      860.76     27.21 o 
  -8   7   1     1588.10     1597.31     29.99 o 
  -7   7   1       49.50       65.47     19.29 o 
  -6   7   1     1196.20     1310.38     24.53 o 
  -5   7   1     3663.88     3725.47     46.76 o 
  -4   7   1     4294.11     4197.88     50.15 o 
  -3   7   1     3326.94     3234.89     40.37 o 
  -2   7   1      514.82      631.11     14.18 o 
  -1   7   1    14277.82    15031.56    182.63 o 
   0   7   1     6923.06     7054.66     87.28 o 
   1   7   1      953.89      991.06     21.60 o 
   2   7   1       13.47        3.86     13.09 o 
   3   7   1    19334.61    18334.92    229.10 o 
   4   7   1      307.95      305.90     12.34 o 
   5   7   1     2286.46     2238.53     34.86 o 
   6   7   1      190.00      181.31     30.86 o 
   7   7   1      151.84      174.98     17.98 o 
   8   7   1       16.50       -0.97     20.06 o 
   9   7   1      152.50      129.68     23.93 o 
 -10   8   1      320.04      271.54     38.38 o 
  -9   8   1       52.06       51.31     21.25 o 
  -8   8   1       77.31       89.89     17.98 o 
  -7   8   1      183.31      195.16     20.16 o 
  -6   8   1     4222.17     4295.49     57.27 o 
  -5   8   1        8.03       28.58     11.68 o 
  -4   8   1     4907.65     4918.75     90.26 o 
  -3   8   1      135.18      112.33     21.60 o 
  -2   8   1      359.98      347.18     14.18 o 
  -1   8   1      410.41      502.23     16.97 o 
   0   8   1     1905.36     1943.41     28.37 o 
   1   8   1    14819.94    15025.61    178.68 o 
   2   8   1      252.98      307.99     16.97 o 
   3   8   1     5229.60     5275.23     65.22 o 
   4   8   1     1946.59     1933.59     60.18 o 
   5   8   1     3669.46     3608.74     47.23 o 
   6   8   1        4.82       11.57     16.37 o 
   7   8   1      748.41      793.95     25.09 o 
   8   8   1        1.36       -7.71     22.91 o 
   9   8   1      329.74      247.91     23.93 o 
  -9   9   1        1.11        2.80     39.35 o 
  -8   9   1     2889.09     2883.32     46.88 o 
  -7   9   1      158.69      144.90     16.88 o 
  -6   9   1      788.16      781.19     18.88 o 
  -5   9   1     1100.68     1072.12     22.19 o 
  -4   9   1     8699.24     8736.47    113.41 o 
  -3   9   1        5.10       25.69     12.51 o 
  -2   9   1     4096.38     4173.36     52.91 o 
  -1   9   1     1748.21     1827.18     28.37 o 
   0   9   1      729.58      803.33     19.64 o 
   1   9   1       67.36      101.93     14.18 o 
   2   9   1       38.06       41.79     12.51 o 
   3   9   1     4089.49     4106.21     54.00 o 
   4   9   1      158.63      175.89     14.18 o 
   5   9   1      877.50      914.04     18.52 o 
   6   9   1      717.78      707.34     22.91 o 
   7   9   1       36.19       42.36     27.77 o 
   8   9   1       15.87       13.49     23.44 o 
   9   9   1       13.19       37.88     26.71 o 
  -9  10   1       46.61       14.45     23.34 o 
  -8  10   1       26.65       47.44     21.25 o 
  -7  10   1      318.91      318.96     23.29 o 
  -6  10   1      136.96      179.24     17.05 o 
  -5  10   1        3.30        9.32     14.70 o 
  -4  10   1      107.59      118.89     15.27 o 
  -3  10   1       66.55       93.93     14.70 o 
  -2  10   1     1972.92     1989.91     44.75 o 
  -1  10   1      519.98      489.00     18.55 o 
   0  10   1     1981.11     2093.19     31.08 o 
   1  10   1    21692.75    22007.92    270.93 o 
   2  10   1     1519.50     1531.41     27.28 o 
   3  10   1     3892.38     3891.60     51.82 o 
   4  10   1      118.21       94.15     19.64 o 
   5  10   1     4623.63     4610.18     60.37 o 
   6  10   1       17.35       38.95     19.99 o 
   7  10   1      831.39      928.44     27.28 o 
   8  10   1       19.92       11.32     24.10 o 
   9  10   1      108.63       90.41     25.62 o 
  -9  11   1        0.76        6.59     30.03 o 
  -8  11   1     1600.43     1585.37     57.09 o 
  -7  11   1       38.45       15.35     27.00 o 
  -6  11   1      154.45      156.58     14.46 o 
  -5  11   1       34.49       55.24     15.41 o 
  -4  11   1     7255.80     7491.80     97.09 o 
  -3  11   1     2547.40     2485.93     37.10 o 
  -2  11   1     1494.60     1501.67     27.28 o 
  -1  11   1      202.81      242.26     16.37 o 
   0  11   1     3569.00     3724.78     49.10 o 
   1  11   1     3379.64     3426.99     45.82 o 
   2  11   1        3.67       -8.36     20.06 o 
   3  11   1     1952.08     1888.98     37.80 o 
   4  11   1     1622.06     1614.75     31.64 o 
   5  11   1       85.85       88.86     16.26 o 
   6  11   1       32.42       14.63     14.87 o 
   7  11   1       29.52       13.74     23.29 o 
   8  11   1       29.19       10.16     38.57 o 
  -8  12   1       22.55       34.77     32.40 o 
  -7  12   1       92.86      104.31     14.25 o 
  -6  12   1      655.36      591.50     28.55 o 
  -5  12   1        3.49       13.07     27.00 o 
  -4  12   1     1876.69     2033.67     33.82 o 
  -3  12   1     1711.37     1775.61     46.29 o 
  -2  12   1      903.49      967.20     47.06 o 
  -1  12   1     6446.00     6677.57     83.20 o 
   0  12   1     2991.28     3063.18     54.78 o 
   1  12   1      420.62      394.23     18.55 o 
   2  12   1     2181.16     2195.95     34.36 o 
   3  12   1      560.93      548.92     24.00 o 
   4  12   1        8.78        7.71     19.64 o 
   5  12   1     1096.45     1089.63     25.21 o 
   6  12   1       50.29       52.92     14.69 o 
   7  12   1      210.66      191.41     24.81 o 
   8  12   1       50.08       48.83     31.08 o 
  -8  13   1       13.59       32.77     27.21 o 
  -7  13   1       79.46       60.18     18.17 o 
  -6  13   1      166.50      137.33     17.35 o 
  -5  13   1       85.28       92.15     17.35 o 
  -4  13   1      785.27      825.77     22.35 o 
  -3  13   1     2098.70     2150.38     35.45 o 
  -2  13   1     2259.91     2327.15     77.92 o 
  -1  13   1      686.01      739.48     23.44 o 
   0  13   1     2741.10     2903.24     43.64 o 
   1  13   1     1895.95     1984.05     33.26 o 
   2  13   1      318.31      329.99     20.16 o 
   3  13   1     2672.53     2729.09     41.99 o 
   4  13   1     1147.67     1160.57     28.37 o 
   5  13   1      120.14      117.54     20.06 o 
   6  13   1      382.52      339.50     19.63 o 
   7  13   1       40.81       64.03     30.55 o 
  -7  14   1      142.02      125.52     37.80 o 
  -6  14   1      227.16      185.11     28.55 o 
  -5  14   1       18.22       34.79     17.78 o 
  -4  14   1      589.72      542.66     31.63 o 
  -3  14   1      325.54      348.29     22.37 o 
  -2  14   1      106.03      103.08     21.25 o 
  -1  14   1     1092.32     1124.94     29.46 o 
   0  14   1     1415.55     1452.71     30.55 o 
   1  14   1        5.33        4.63     35.49 o 
   2  14   1       14.85       21.14     20.16 o 
   3  14   1     3830.08     3833.58     54.55 o 
   4  14   1      564.45      548.04     24.00 o 
   5  14   1      163.30      152.42     22.22 o 
   6  14   1      716.92      727.58     38.19 o 
   7  14   1        2.00       27.77     31.64 o 
  -7  15   1      118.56      113.86     31.58 o 
  -6  15   1       82.75       67.97     20.39 o 
  -5  15   1     2624.78     2462.42     61.72 o 
  -4  15   1      139.76      168.99     22.91 o 
  -3  15   1       55.31       47.06     22.91 o 
  -2  15   1     1985.20     2121.78     37.10 o 
  -1  15   1     2692.68     2808.72     57.86 o 
   0  15   1     2015.03     2053.26     36.54 o 
   1  15   1       17.72        7.96     20.64 o 
   2  15   1      297.10      322.69     24.00 o 
   3  15   1      257.47      278.87     22.91 o 
   4  15   1        7.26       -8.49     21.82 o 
   5  15   1       25.66       15.98     20.76 o 
   6  15   1       83.58      102.60     25.62 o 
  -6  16   1       27.83       43.74     31.08 o 
  -5  16   1       55.15       35.85     25.21 o 
  -4  16   1      168.19      156.45     24.00 o 
  -3  16   1       47.25       32.18     22.35 o 
  -2  16   1      919.95      932.26     31.63 o 
  -1  16   1      365.33      395.49     33.17 o 
   0  16   1     1107.61     1148.90     45.52 o 
   1  16   1      320.84      351.82     28.55 o 
   2  16   1     2419.88     2388.61     42.51 o 
   3  16   1      244.04      259.99     26.19 o 
   4  16   1     3762.16     3762.28     80.65 o 
   5  16   1       15.83       -7.26     35.45 o 
   6  16   1       24.55       42.76     33.77 o 
  -5  17   1     2661.05     2586.84     61.72 o 
  -4  17   1        9.94       -1.51     24.53 o 
  -3  17   1      115.75      118.04     34.91 o 
  -2  17   1       31.18       21.98     24.53 o 
  -1  17   1     1345.57     1373.39     33.82 o 
   0  17   1      340.57      321.86     24.00 o 
   1  17   1        4.44      -13.89     24.00 o 
   2  17   1      360.15      322.40     27.21 o 
   3  17   1      178.27      192.18     33.82 o 
   4  17   1      187.06      168.87     33.26 o 
   5  17   1      139.11       46.57     29.99 o 
  -4  18   1       16.26       25.71     37.05 o 
  -3  18   1     1393.32     1358.18     44.69 o 
  -2  18   1      114.81      115.48     29.46 o 
  -1  18   1      153.55      154.41     38.57 o 
   0  18   1      715.00      655.60     41.66 o 
   1  18   1        3.46       -0.13     62.49 o 
   2  18   1       92.87       84.63     47.45 o 
   3  18   1        1.29       -1.27     37.63 o 
   4  18   1     2006.28     1896.59     71.91 o 
  -3  19   1      361.14      324.23     50.73 o 
  -2  19   1       20.56       -2.14     39.23 o 
  -1  19   1       39.34       87.18     49.10 o 
   0  19   1     1374.02     1332.52     51.28 o 
   1  19   1      445.55      453.43     38.72 o 
   2  19   1     1161.84     1208.42     60.18 o 
 -10   0   2      269.80      260.76     21.60 o 
  -8   0   2      852.61      891.84     26.23 o 
  -6   0   2     1051.17     1154.15     23.14 o 
  -4   0   2      588.83      492.21     12.34 o 
  -2   0   2     1067.42     1135.63     21.60 o 
   2   0   2    60348.88    60112.90   1044.60 o 
   4   0   2     2735.03     2876.11     52.46 o 
   6   0   2      998.97      992.14     29.32 o 
   8   0   2     1647.57     1788.31     43.20 o 
  10   0   2       19.41       38.57     30.86 o 
 -11   1   2       71.95       38.93     23.29 o 
 -10   1   2       32.62       30.98     14.06 o 
  -9   1   2        5.10        9.58     12.96 o 
  -8   1   2       13.28       21.38     11.57 o 
  -7   1   2     2375.62     2432.72     62.49 o 
  -6   1   2       81.71       90.88     10.32 o 
  -5   1   2     8882.92     8770.46    105.68 o 
  -4   1   2      112.89      111.09      7.03 o 
  -3   1   2    24123.50    22185.25    285.12 o 
  -2   1   2        4.51       38.64      7.71 o 
   1   1   2    29030.08    27575.76    413.72 o 
   2   1   2      383.18      432.04     10.91 o 
   3   1   2     5284.65     4899.17     67.22 o 
   4   1   2     2004.11     2005.90     28.37 o 
   5   1   2     1147.47     1158.44     22.37 o 
   6   1   2       26.73       24.19     16.88 o 
   7   1   2      225.13      196.59     19.29 o 
   8   1   2       54.14       43.20     14.48 o 
   9   1   2      278.76      238.90     15.13 o 
  10   1   2       94.69       95.66     24.00 o 
 -11   2   2        2.10       25.12     26.24 o 
 -10   2   2      135.63      128.31     24.69 o 
  -9   2   2      364.50      381.48     20.83 o 
  -8   2   2      893.31      900.21     36.26 o 
  -7   2   2      352.48      362.40     14.06 o 
  -6   2   2       62.83       68.50     20.06 o 
  -5   2   2     5153.22     4828.47     58.43 o 
  -4   2   2     2579.92     2397.44     28.77 o 
  -3   2   2     2044.22     1807.64     21.25 o 
  -2   2   2     1198.54     1175.21     20.83 o 
  -1   2   2     2875.41     2910.04     45.67 o 
   0   2   2     2277.90     2119.22     38.72 o 
   1   2   2     9144.46     8472.84    101.90 o 
   2   2   2     5950.65     6111.79     72.01 o 
   3   2   2     1304.66     1138.57     22.37 o 
   4   2   2       99.37       75.37     18.52 o 
   5   2   2      331.23      322.05     11.91 o 
   6   2   2       12.82       13.08     12.10 o 
   7   2   2      439.96      511.18     33.95 o 
   8   2   2      614.70      671.24     26.23 o 
   9   2   2       31.01       13.12     24.00 o 
  10   2   2       32.55       39.35     24.00 o 
 -10   3   2        0.19       -0.77     15.27 o 
  -9   3   2      378.83      396.55     16.68 o 
  -8   3   2      621.80      571.77     16.26 o 
  -7   3   2      114.24      123.97     12.51 o 
  -6   3   2       61.04       68.03      9.82 o 
  -5   3   2     3702.74     3663.09     45.67 o 
  -4   3   2        9.07       22.31      5.93 o 
  -3   3   2     1481.97     1430.89     17.98 o 
  -2   3   2       42.78       79.78      9.26 o 
  -1   3   2      344.14      298.90     10.03 o 
   0   3   2     3916.05     3752.00     45.27 o 
   1   3   2    16629.69    15317.13    199.94 o 
   2   3   2       59.82       86.41      9.23 o 
   3   3   2     1298.25     1215.31     19.64 o 
   4   3   2     6537.27     6211.17     76.35 o 
   5   3   2     6148.40     6126.52     78.53 o 
   6   3   2        1.45        3.86     16.37 o 
   7   3   2      644.26      683.91     22.35 o 
   8   3   2      598.57      611.12     25.09 o 
   9   3   2       16.13       26.53     22.35 o 
  10   3   2      118.96       62.57     25.48 o 
 -10   4   2       23.19       33.70     17.35 o 
  -9   4   2       59.86       50.92     16.37 o 
  -8   4   2     1599.96     1610.88     28.37 o 
  -7   4   2       95.59       97.52     14.66 o 
  -6   4   2        8.87       16.20      8.73 o 
  -5   4   2     7420.22     7168.16     97.04 o 
  -4   4   2     5942.52     5725.85     69.28 o 
  -3   4   2     1302.73     1292.93     18.52 o 
  -2   4   2     8767.81     9128.08    116.19 o 
  -1   4   2      975.22     1035.51     30.86 o 
   0   4   2      355.41      319.52      9.82 o 
   1   4   2    10488.47     9789.37    121.62 o 
   2   4   2     2049.48     2032.18     26.71 o 
   3   4   2      126.00      169.78     10.91 o 
   4   4   2     4543.28     4381.43     53.43 o 
   5   4   2      230.84      240.97     14.70 o 
   6   4   2     1613.00     1606.39     29.46 o 
   7   4   2        5.04       -6.38     19.99 o 
   8   4   2      367.53      403.24     40.89 o 
   9   4   2        8.55       -9.26     38.57 o 
  10   4   2        5.78       13.58     29.99 o 
 -10   5   2      110.78      136.53     20.16 o 
  -9   5   2      733.52      790.57     31.63 o 
  -8   5   2      823.79      848.13     21.25 o 
  -7   5   2     2161.38     2113.97     32.73 o 
  -6   5   2      579.85      538.24     26.23 o 
  -5   5   2     3478.01     3505.50     43.09 o 
  -4   5   2     8951.23     8841.10    105.08 o 
  -3   5   2     3594.04     3642.40     42.43 o 
  -2   5   2      361.40      436.49      9.23 o 
  -1   5   2     1195.01     1291.09     33.17 o 
   0   5   2    12815.91    12376.84    157.01 o 
   1   5   2    12730.31    11948.26    147.81 o 
   2   5   2      111.02       93.41      9.82 o 
   3   5   2      121.59      138.01      7.71 o 
   4   5   2     3671.27     3564.00     46.28 o 
   5   5   2     7053.67     7262.66     93.53 o 
   6   5   2        3.18       43.34     17.98 o 
   7   5   2     1328.86     1442.70     29.46 o 
   8   5   2      279.64      250.00     19.64 o 
   9   5   2       18.96       36.66     22.83 o 
 -10   6   2      815.89      727.78     27.02 o 
  -9   6   2     1819.34     1785.09     31.08 o 
  -8   6   2      542.79      596.10     19.55 o 
  -7   6   2      595.26      617.89     16.88 o 
  -6   6   2      619.09      618.77     16.88 o 
  -5   6   2      260.15      254.83     10.75 o 
  -4   6   2     2642.98     2648.14     37.80 o 
  -3   6   2      996.73     1015.38     16.88 o 
  -2   6   2      158.29      136.79     12.34 o 
  -1   6   2     2671.85     2733.48     37.03 o 
   0   6   2     1585.16     1539.93     21.82 o 
   1   6   2        7.03       11.57     10.91 o 
   2   6   2     9642.83     9139.94    110.64 o 
   3   6   2     4831.52     4819.62     59.98 o 
   4   6   2     1383.17     1307.71     22.91 o 
   5   6   2     5792.09     5941.55     74.73 o 
   6   6   2     5193.93     5375.02     73.10 o 
   7   6   2      119.17       94.12     18.55 o 
   8   6   2       18.75       23.34     35.49 o 
   9   6   2      672.50      651.64     28.30 o 
 -10   7   2       11.67       20.53     43.20 o 
  -9   7   2       70.40       61.91     17.98 o 
  -8   7   2        6.21       24.69     14.46 o 
  -7   7   2      324.22      281.17     17.74 o 
  -6   7   2     2390.93     2363.40     33.16 o 
  -5   7   2     1350.01     1276.19     19.55 o 
  -4   7   2     7207.00     6797.66     86.73 o 
  -3   7   2      511.08      489.90     13.09 o 
  -2   7   2     7934.21     9458.71    117.28 o 
  -1   7   2      743.55      706.81     14.18 o 
   0   7   2    24796.76    24551.81    311.07 o 
   1   7   2      489.61      503.78     15.27 o 
   2   7   2     4513.96     4285.46     53.93 o 
   3   7   2       91.31      112.20     19.29 o 
   4   7   2      867.39      843.18     19.29 o 
   5   7   2       17.38       36.26     17.46 o 
   6   7   2       47.02       50.79     33.17 o 
   7   7   2      202.00      185.44     18.45 o 
   8   7   2        3.34       -4.63     19.64 o 
   9   7   2       82.53      129.30     32.51 o 
 -10   8   2       70.17       36.81     25.92 o 
  -9   8   2      526.88      533.14     22.35 o 
  -8   8   2       27.64      -10.96     17.74 o 
  -7   8   2       25.85       48.68     16.88 o 
  -6   8   2     2620.45     2586.93     37.05 o 
  -5   8   2      148.86      166.64     11.85 o 
  -4   8   2       36.98       62.36     11.85 o 
  -3   8   2      199.38      168.88     13.09 o 
  -2   8   2    18694.76    18692.76    226.93 o 
  -1   8   2      447.46      591.73     15.27 o 
   0   8   2     1210.40     1127.97     20.73 o 
   1   8   2     1630.54     1757.56     27.28 o 
   2   8   2     9211.11     8903.78    106.34 o 
   3   8   2      343.09      344.90     16.37 o 
   4   8   2      150.91      133.30     12.84 o 
   5   8   2     2968.34     2974.46     45.79 o 
   6   8   2      131.21      129.97     24.69 o 
   7   8   2        1.34      -13.12     25.09 o 
   8   8   2      184.28      146.14     24.00 o 
   9   8   2      238.53      221.13     29.87 o 
  -9   9   2        2.21       15.34     24.69 o 
  -8   9   2       21.16       32.51     16.26 o 
  -7   9   2        2.75       19.32     14.70 o 
  -6   9   2       74.05       77.18     20.83 o 
  -5   9   2      335.84      341.71     13.61 o 
  -4   9   2     1783.81     1744.09     33.17 o 
  -3   9   2      138.25      179.96     12.51 o 
  -2   9   2       39.50       -4.63     10.91 o 
  -1   9   2     4284.46     4297.70     53.93 o 
   0   9   2     3825.12     3710.34     48.01 o 
   1   9   2     2390.15     2504.50     34.91 o 
   2   9   2      122.17      111.18     18.52 o 
   3   9   2        6.39       20.06     19.64 o 
   4   9   2      186.72      203.72     17.46 o 
   5   9   2      369.08      329.98     30.86 o 
   6   9   2      392.81      338.13     21.74 o 
   7   9   2     1978.63     1945.34     36.54 o 
   8   9   2      118.57       89.00     28.55 o 
   9   9   2       35.70       14.38     33.77 o 
  -9  10   2      281.77      289.31     41.66 o 
  -8  10   2       79.35       77.18     17.46 o 
  -7  10   2      212.17      192.66     16.97 o 
  -6  10   2     3185.92     3150.32     44.37 o 
  -5  10   2     1402.39     1448.40     37.80 o 
  -4  10   2      799.49      810.11     19.64 o 
  -3  10   2        2.14        2.31     15.27 o 
  -2  10   2    34014.76    35456.57    445.56 o 
  -1  10   2      325.97      391.15     27.00 o 
   0  10   2     2262.84     2258.73     33.26 o 
   1  10   2     1639.91     1662.19     27.81 o 
   2  10   2     5995.35     5964.84     74.17 o 
   3  10   2     2069.24     2051.65     43.20 o 
   4  10   2      764.22      727.88     22.91 o 
   5  10   2      106.27      124.77     13.49 o 
   6  10   2        4.26      -14.66     20.73 o 
   7  10   2      327.71      343.31     37.03 o 
   8  10   2      122.78      102.84     27.02 o 
  -9  11   2       51.80       74.96     91.81 o 
  -8  11   2        3.39       20.39     20.16 o 
  -7  11   2      556.83      568.61     32.40 o 
  -6  11   2     1027.47      974.04     21.09 o 
  -5  11   2        2.94       20.06     16.37 o 
  -4  11   2     1907.57     1843.19     40.12 o 
  -3  11   2       99.01      110.50     33.17 o 
  -2  11   2      115.50       86.81     16.37 o 
  -1  11   2     1169.06     1249.08     25.09 o 
   0  11   2      783.89      823.19     21.82 o 
   1  11   2      816.99      869.58     24.00 o 
   2  11   2     1853.95     1818.63     37.03 o 
   3  11   2      764.67      767.39     23.93 o 
   4  11   2      910.37      945.60     27.28 o 
   5  11   2        9.36        6.94     14.69 o 
   6  11   2       24.20       41.66     19.64 o 
   7  11   2     1172.61     1151.09     30.55 o 
   8  11   2       38.46       11.26     33.17 o 
  -8  12   2       13.85        2.38     24.69 o 
  -7  12   2     1260.69     1291.67     28.53 o 
  -6  12   2      723.52      720.77     21.09 o 
  -5  12   2      172.47      222.33     19.99 o 
  -4  12   2       13.99       15.01     17.98 o 
  -3  12   2      589.18      605.62     19.64 o 
  -2  12   2     7821.00     8388.40    105.82 o 
  -1  12   2     3159.98     3340.10     46.36 o 
   0  12   2        3.91       41.66     16.37 o 
   1  12   2      250.21      266.77     21.60 o 
   2  12   2     1971.89     1964.65     36.00 o 
   3  12   2     5236.08     5434.66     73.08 o 
   4  12   2       86.32       73.43     21.25 o 
   5  12   2      916.17      837.88     22.22 o 
   6  12   2      289.45      303.04     22.35 o 
   7  12   2      393.57      357.37     32.17 o 
   8  12   2      156.40      140.47     28.90 o 
  -8  13   2       20.60        3.02     47.83 o 
  -7  13   2     1173.39     1217.01     29.63 o 
  -6  13   2      496.70      498.00     21.50 o 
  -5  13   2        7.96       -1.06     22.37 o 
  -4  13   2     1337.49     1419.47     28.90 o 
  -3  13   2     1088.76     1150.16     45.52 o 
  -2  13   2      120.80      120.99     30.09 o 
  -1  13   2      450.74      426.31     21.82 o 
   0  13   2      934.38      930.42     22.91 o 
   1  13   2       48.65       74.83     19.64 o 
   2  13   2       22.36       -1.54     18.55 o 
   3  13   2      521.65      533.56     21.25 o 
   4  13   2        0.71      -14.25     23.44 o 
   5  13   2      527.36      507.79     19.97 o 
   6  13   2      189.88      177.42     17.74 o 
   7  13   2        5.17      -14.02     25.91 o 
  -7  14   2      428.45      402.44     36.26 o 
  -6  14   2       53.88       71.66     19.55 o 
  -5  14   2      869.92      862.71     27.68 o 
  -4  14   2      110.65      127.67     20.73 o 
  -3  14   2     3776.61     4048.39     56.70 o 
  -2  14   2      188.83      169.40     36.26 o 
  -1  14   2      358.34      383.57     36.26 o 
   0  14   2     1142.53     1186.99     29.99 o 
   1  14   2     1750.48     1777.58     33.82 o 
   2  14   2     3796.51     3862.88     55.09 o 
   3  14   2      492.18      528.27     25.62 o 
   4  14   2      482.15      409.91     24.00 o 
   5  14   2      102.38       93.35     24.69 o 
   6  14   2     1180.15     1181.69     40.90 o 
   7  14   2      113.10       86.49     30.97 o 
  -7  15   2       76.90       82.22     24.10 o 
  -6  15   2      230.01      200.28     22.22 o 
  -5  15   2      677.90      627.34     24.10 o 
  -4  15   2       15.50       -2.21     20.16 o 
  -3  15   2     1066.43     1041.29     26.19 o 
  -2  15   2      734.99      790.90     27.02 o 
  -1  15   2      645.02      668.95     25.09 o 
   0  15   2       28.45       53.81     21.25 o 
   1  15   2      238.75      259.22     22.83 o 
   2  15   2       30.23       14.66     22.91 o 
   3  15   2      155.06      155.86     20.73 o 
   4  15   2      107.51      107.89     30.86 o 
   5  15   2      413.23      429.99     27.68 o 
   6  15   2       53.38       62.49     29.46 o 
  -6  16   2        7.58       11.54     26.12 o 
  -5  16   2     2099.15     2107.08     46.57 o 
  -4  16   2      136.93      140.47     42.43 o 
  -3  16   2     3073.80     3183.25     52.34 o 
  -2  16   2       51.71       63.26     26.19 o 
  -1  16   2     2317.34     2524.70     43.09 o 
   0  16   2       36.04       42.28     27.21 o 
   1  16   2     4598.47     4612.44     66.00 o 
   2  16   2      252.51      241.03     26.19 o 
   3  16   2        7.63        5.96     23.44 o 
   4  16   2        4.27        7.75     26.58 o 
   5  16   2      194.47      183.37     29.40 o 
  -5  17   2      526.34      528.14     29.22 o 
  -4  17   2      345.69      402.36     37.03 o 
  -3  17   2      309.63      295.11     34.72 o 
  -2  17   2      416.89      442.28     31.42 o 
  -1  17   2     1432.67     1516.09     36.00 o 
   0  17   2       59.69       53.42     22.83 o 
   1  17   2      158.00      208.42     27.28 o 
   2  17   2      204.40      169.78     27.81 o 
   3  17   2      542.12      500.13     31.08 o 
   4  17   2      970.93      826.06     38.19 o 
   5  17   2       63.84       54.94     48.54 o 
  -4  18   2        4.12       27.66     28.90 o 
  -3  18   2      268.43      218.41     34.71 o 
  -2  18   2      316.56      266.68     29.46 o 
  -1  18   2     1106.07     1136.27     37.63 o 
   0  18   2      485.67      426.49     33.26 o 
   1  18   2     1101.62     1164.07     57.27 o 
   2  18   2      399.66      451.31     50.19 o 
   3  18   2      324.96      258.71     40.90 o 
  -3  19   2     1823.84     1821.66     63.28 o 
  -2  19   2       11.50      -31.63     45.52 o 
  -1  19   2     1655.70     1742.79     62.73 o 
   0  19   2        3.35        4.90     34.36 o 
   1  19   2      162.00      187.79     64.03 o 
   2  19   2      149.47      123.44     36.00 o 
 -11   0   3       58.13        3.09     32.40 o 
  -9   0   3      693.52      719.03     24.69 o 
  -7   0   3      712.64      711.31     20.06 o 
  -5   0   3     1457.15     1530.63     27.77 o 
  -3   0   3     1864.75     1846.95     35.49 o 
  -1   0   3    50289.31    45627.42   1166.49 o 
   1   0   3     9810.21     9418.34    169.73 o 
   3   0   3    22182.11    21418.08    345.63 o 
   5   0   3    11053.61    11720.46    208.30 o 
   7   0   3     1117.33     1115.57     38.57 o 
   9   0   3      470.30      510.73     27.77 o 
 -11   1   3        2.10       21.75     22.83 o 
 -10   1   3     1160.59     1222.92     25.09 o 
  -9   1   3       10.88        3.21     12.96 o 
  -8   1   3      310.10      349.69     14.18 o 
  -7   1   3      394.62      384.50     12.51 o 
  -6   1   3     8907.30     8803.89    107.60 o 
  -5   1   3     4326.23     4263.02     51.61 o 
  -4   1   3     1840.73     1756.53     21.25 o 
  -3   1   3    10280.34    10147.45    139.65 o 
  -2   1   3     6929.30     6756.79     88.54 o 
  -1   1   3    15076.02    14707.75    190.78 o 
   0   1   3     4709.92     4922.86     57.55 o 
   1   1   3    85472.54    82547.69   1023.01 o 
   2   1   3     1707.55     1624.78     21.82 o 
   3   1   3     6568.97     6862.07     82.90 o 
   4   1   3     1009.87      980.62     27.77 o 
   5   1   3        2.06       40.01     28.55 o 
   6   1   3     1027.66      933.51     24.00 o 
   7   1   3      189.54      225.60     29.32 o 
   8   1   3       47.06       28.29     15.43 o 
   9   1   3        4.80       10.34      8.51 o 
  10   1   3       17.78      -25.10     28.90 o 
 -11   2   3      105.91       60.00     27.37 o 
 -10   2   3       19.82       15.43     14.18 o 
  -9   2   3      123.31      128.67     11.42 o 
  -8   2   3      549.20      532.42     14.70 o 
  -7   2   3        6.58       10.18     21.60 o 
  -6   2   3     3925.11     4141.95     50.30 o 
  -5   2   3       11.15        4.63      7.64 o 
  -4   2   3      382.79      380.91     14.66 o 
  -3   2   3      600.41      619.60      9.23 o 
  -2   2   3      147.72      177.02     10.03 o 
  -1   2   3     9921.79     9172.14    131.15 o 
   0   2   3      244.69      192.80     11.57 o 
   1   2   3    18756.89    18130.60    208.32 o 
   2   2   3     7013.86     7222.42     87.82 o 
   3   2   3     6196.53     5889.66     70.32 o 
   4   2   3     3630.57     3679.50     50.72 o 
   5   2   3     2036.36     2138.50     29.63 o 
   6   2   3      236.32      245.46      9.79 o 
   7   2   3      826.56      832.25     44.75 o 
   8   2   3      319.97      272.34     21.82 o 
   9   2   3        0.78       12.78     22.83 o 
  10   2   3       61.27       23.96     32.17 o 
 -11   3   3        2.17       24.11     34.33 o 
 -10   3   3      274.85      293.82     16.37 o 
  -9   3   3        1.04       -8.02     13.35 o 
  -8   3   3       94.51       75.61     11.85 o 
  -7   3   3      170.42      182.62     14.66 o 
  -6   3   3     6351.34     6312.89     81.05 o 
  -5   3   3     5070.11     4660.06     59.39 o 
  -4   3   3      174.80      187.05      5.93 o 
  -3   3   3    14783.82    14859.04    184.10 o 
  -2   3   3    14989.59    14566.16    180.16 o 
  -1   3   3    19400.09    18343.64    249.30 o 
   0   3   3      408.58      363.41      9.82 o 
   1   3   3    34065.86    31061.45    388.30 o 
   2   3   3    14996.85    14591.00    180.96 o 
   3   3   3      332.01      283.91     12.00 o 
   4   3   3      244.02      218.45     14.18 o 
   5   3   3      794.99      811.61     20.73 o 
   6   3   3        2.26       22.37     16.37 o 
   7   3   3      747.19      854.85     28.37 o 
   8   3   3      111.03       89.06     22.37 o 
   9   3   3      104.32       78.97     24.53 o 
 -10   4   3      110.16      107.29     17.46 o 
  -9   4   3       76.22       84.89     14.18 o 
  -8   4   3     2341.81     2407.32     34.25 o 
  -7   4   3      103.79      120.49     10.32 o 
  -6   4   3     2098.11     2098.94     40.12 o 
  -5   4   3       11.91        4.11      8.13 o 
  -4   4   3      139.77      125.88      7.03 o 
  -3   4   3     9228.07     9057.68    106.27 o 
  -2   4   3     3989.76     3951.75     46.31 o 
  -1   4   3     7479.83     7579.03     99.21 o 
   0   4   3      372.23      405.90      9.82 o 
   1   4   3    11332.18    11080.23    138.51 o 
   2   4   3      239.52      291.70      9.51 o 
   3   4   3      171.43      177.66     12.00 o 
   4   4   3      605.05      531.61     18.55 o 
   5   4   3      214.97      232.17     17.98 o 
   6   4   3      979.97      956.65     24.00 o 
   7   4   3     1252.38     1204.77     27.28 o 
   8   4   3       58.37       21.57     24.53 o 
   9   4   3       21.47       32.12     23.29 o 
 -10   5   3      106.69      109.42     17.46 o 
  -9   5   3      285.04      287.27     23.14 o 
  -8   5   3        4.65       11.57     13.09 o 
  -7   5   3     1873.00     1912.02     29.40 o 
  -6   5   3     2712.50     2750.49     38.14 o 
  -5   5   3      901.78      875.60     14.06 o 
  -4   5   3     2953.78     3055.93     37.35 o 
  -3   5   3    19434.09    20205.05    248.00 o 
  -2   5   3    18475.79    17830.77    221.48 o 
  -1   5   3       39.52       35.93      8.49 o 
   0   5   3       87.72       56.95      9.23 o 
   1   5   3     1942.28     1741.87     25.02 o 
   2   5   3     5920.68     5828.51     71.41 o 
   3   5   3       31.01       27.77     13.09 o 
   4   5   3     1307.60     1345.99     26.23 o 
   5   5   3      166.49      143.22     22.37 o 
   6   5   3      283.68      290.58     36.26 o 
   7   5   3       36.90       39.91     20.83 o 
   8   5   3      433.10      396.55     25.48 o 
   9   5   3      115.30       91.26     29.28 o 
 -10   6   3       13.04       36.38     17.98 o 
  -9   6   3      653.40      629.80     19.07 o 
  -8   6   3       18.93        4.38     13.61 o 
  -7   6   3      622.73      618.74     16.26 o 
  -6   6   3       63.62       63.84     17.74 o 
  -5   6   3      539.72      522.10     11.85 o 
  -4   6   3     7242.67     7251.96     88.90 o 
  -3   6   3     6315.51     5987.04     70.71 o 
  -2   6   3    11118.64    12065.40    151.08 o 
  -1   6   3    11842.29    12240.95    152.56 o 
   0   6   3     4990.23     4750.17     60.95 o 
   1   6   3     3775.94     3757.20     46.92 o 
   2   6   3    15136.93    14051.95    166.92 o 
   3   6   3      542.51      532.40     17.46 o 
   4   6   3       31.76       19.29     15.27 o 
   5   6   3      297.42      291.21     27.77 o 
   6   6   3     1326.83     1428.06     29.46 o 
   7   6   3      184.45      208.92     20.16 o 
   8   6   3       66.80       97.22     22.91 o 
   9   6   3        7.87       28.38     30.49 o 
 -10   7   3        1.80       15.92     24.26 o 
  -9   7   3       80.80       69.57     15.79 o 
  -8   7   3      149.26      150.54     16.37 o 
  -7   7   3     1460.27     1502.35     47.83 o 
  -6   7   3      152.73      152.26     14.66 o 
  -5   7   3      133.19      151.15     11.42 o 
  -4   7   3     1505.85     1457.05     21.74 o 
  -3   7   3      326.43      248.19     11.57 o 
  -2   7   3       22.60       -3.86     10.91 o 
  -1   7   3       38.33       56.52     11.42 o 
   0   7   3     8081.59     8154.91    100.22 o 
   1   7   3      280.11      263.47     13.89 o 
   2   7   3       58.07       64.42     21.60 o 
   3   7   3     3910.79     3833.54     51.28 o 
   4   7   3     3087.82     3053.04     41.99 o 
   5   7   3       14.03       35.49     16.37 o 
   6   7   3        1.87       -7.43     17.98 o 
   7   7   3      270.84      254.05     26.12 o 
   8   7   3      431.15      410.75     25.62 o 
   9   7   3       80.74       73.70     27.81 o 
 -10   8   3      107.57      104.11     28.90 o 
  -9   8   3      936.09      896.34     24.53 o 
  -8   8   3      125.93      111.30     15.16 o 
  -7   8   3      900.19      891.10     19.64 o 
  -6   8   3      153.64      163.21     12.96 o 
  -5   8   3     5744.53     5972.17     75.07 o 
  -4   8   3     1554.97     1458.95     22.35 o 
  -3   8   3      246.72      284.38     12.51 o 
  -2   8   3      379.93      367.01     26.23 o 
  -1   8   3      354.75      336.50     13.61 o 
   0   8   3     9811.47     9896.27    120.97 o 
   1   8   3     3506.58     3569.26     45.27 o 
   2   8   3    16718.10    16243.19    192.52 o 
   3   8   3        4.06       27.00     14.66 o 
   4   8   3       53.11       64.61     12.34 o 
   5   8   3      694.70      662.00     22.91 o 
   6   8   3      973.02     1048.99     37.03 o 
   7   8   3       52.93       69.75     21.25 o 
   8   8   3      264.97      242.83     30.86 o 
   9   8   3       51.11       22.94     40.12 o 
 -10   9   3       13.42      -29.99     29.99 o 
  -9   9   3      283.14      252.07     17.98 o 
  -8   9   3      270.69      285.30     16.88 o 
  -7   9   3     1265.75     1331.37     24.81 o 
  -6   9   3      125.16      131.61     13.35 o 
  -5   9   3      530.17      544.02     16.26 o 
  -4   9   3      100.22      121.00     12.96 o 
  -3   9   3     1683.01     1760.01     26.71 o 
  -2   9   3     3986.47     4163.97     52.34 o 
  -1   9   3     1137.31     1205.07     20.73 o 
   0   9   3     6968.96     6672.62     80.14 o 
   1   9   3        0.46        6.17     16.37 o 
   2   9   3     1615.57     1598.78     27.28 o 
   3   9   3     1200.85     1219.28     26.19 o 
   4   9   3    10382.54    10409.41    127.07 o 
   5   9   3      122.72      125.46     18.55 o 
   6   9   3        9.56       30.07     19.99 o 
   7   9   3       52.10       51.21     26.23 o 
   8   9   3      217.14      225.56     42.43 o 
  -9  10   3     1567.24     1508.05     38.72 o 
  -8  10   3       39.54       17.80     23.92 o 
  -7  10   3      849.05      826.14     32.40 o 
  -6  10   3        8.34       11.39     14.06 o 
  -5  10   3     6854.03     7084.58     93.24 o 
  -4  10   3      872.07      856.43     27.00 o 
  -3  10   3        6.94       15.43     14.18 o 
  -2  10   3        0.58       39.55     15.43 o 
  -1  10   3       54.88       54.70     14.66 o 
   0  10   3      172.88      174.00     21.60 o 
   1  10   3     1779.27     1777.05     50.92 o 
   2  10   3       46.81       26.02     15.79 o 
   3  10   3      135.65      127.81     27.77 o 
   4  10   3        1.22       44.05     21.60 o 
   5  10   3     1669.25     1649.22     33.82 o 
   6  10   3       82.50      100.28     36.26 o 
   7  10   3      226.44      199.94     26.71 o 
   8  10   3        2.36       19.63     27.21 o 
  -9  11   3        2.68       -6.99     32.51 o 
  -8  11   3       15.81       26.42     17.98 o 
  -7  11   3       98.20       86.82     17.78 o 
  -6  11   3        3.25        9.57     16.26 o 
  -5  11   3     1402.58     1437.67     25.48 o 
  -4  11   3      149.39      166.77     14.18 o 
  -3  11   3     1404.77     1493.62     26.19 o 
  -2  11   3     2806.95     2874.06     40.90 o 
  -1  11   3     3788.26     3972.44     52.37 o 
   0  11   3     8459.64     8545.78    107.87 o 
   1  11   3     1035.55      962.10     24.00 o 
   2  11   3     1866.30     1828.44     30.55 o 
   3  11   3        7.80       35.49     16.37 o 
   4  11   3     5740.91     5766.31     78.56 o 
   5  11   3      180.39      144.00     10.13 o 
   6  11   3       30.37       20.87     22.83 o 
   7  11   3       30.77       38.29     29.40 o 
   8  11   3      302.02      308.99     28.30 o 
  -8  12   3        2.79        4.08     18.45 o 
  -7  12   3      953.60      895.89     22.19 o 
  -6  12   3      575.58      566.77     43.20 o 
  -5  12   3     2209.33     2281.25     34.86 o 
  -4  12   3     5029.31     5101.34     68.71 o 
  -3  12   3     4163.30     4301.45     57.21 o 
  -2  12   3       27.46       46.85     18.52 o 
  -1  12   3     7420.91     7756.21    104.74 o 
   0  12   3     5756.30     5838.25     72.55 o 
   1  12   3      414.83      402.13     20.73 o 
   2  12   3     4314.93     4320.36     57.83 o 
   3  12   3      233.09      204.96     45.52 o 
   4  12   3       47.83       45.52     19.64 o 
   5  12   3       88.48       71.45     12.66 o 
   6  12   3       90.94       53.45     27.21 o 
   7  12   3       15.70       33.07     35.49 o 
  -8  13   3       27.22      -11.11     54.00 o 
  -7  13   3      640.64      579.68     28.55 o 
  -6  13   3      199.20      164.90     18.17 o 
  -5  13   3      673.62      612.02     22.60 o 
  -4  13   3      172.58      183.39     18.55 o 
  -3  13   3      159.87      108.83     17.46 o 
  -2  13   3     2587.23     2619.06     40.90 o 
  -1  13   3     1232.93     1247.04     30.09 o 
   0  13   3       38.02       33.65     16.88 o 
   1  13   3      616.10      567.83     36.26 o 
   2  13   3       78.14       51.69     19.64 o 
   3  13   3       58.45       54.00     21.82 o 
   4  13   3       20.22       33.49     23.93 o 
   5  13   3     1676.83     1583.90     47.06 o 
   6  13   3      213.00      216.24     29.40 o 
   7  13   3       11.49      -15.88     29.99 o 
  -7  14   3      775.23      697.68     25.58 o 
  -6  14   3       84.75      103.45     23.92 o 
  -5  14   3      109.84      113.35     19.99 o 
  -4  14   3     1945.35     2042.24     36.00 o 
  -3  14   3     2813.56     3050.69     46.92 o 
  -2  14   3      149.39      136.73     23.14 o 
  -1  14   3     2682.13     2733.50     42.55 o 
   0  14   3     3097.57     3350.97     50.15 o 
   1  14   3      212.26      200.54     24.53 o 
   2  14   3      485.35      444.38     24.00 o 
   3  14   3     1243.25     1220.96     29.99 o 
   4  14   3       15.07       20.98     24.53 o 
   5  14   3      915.23      867.68     31.39 o 
   6  14   3      105.52      104.63     34.36 o 
  -7  15   3        4.05       16.30     30.74 o 
  -6  15   3       19.15       10.49     21.50 o 
  -5  15   3      594.51      590.25     28.55 o 
  -4  15   3      467.46      458.06     22.35 o 
  -3  15   3     1925.93     1881.41     36.54 o 
  -2  15   3     1828.96     1944.43     36.00 o 
  -1  15   3       46.30       33.31     26.23 o 
   0  15   3      230.31      239.33     25.62 o 
   1  15   3     4132.61     4296.10     61.64 o 
   2  15   3      189.46      186.82     22.91 o 
   3  15   3      601.35      556.85     29.87 o 
   4  15   3      192.12      186.05     26.71 o 
   5  15   3     1512.50     1469.49     44.18 o 
   6  15   3       35.40       43.46     38.72 o 
  -6  16   3      958.10      915.31     33.35 o 
  -5  16   3      137.94      125.23     24.80 o 
  -4  16   3      688.19      647.46     25.62 o 
  -3  16   3      431.59      444.06     27.21 o 
  -2  16   3      126.50       97.69     21.82 o 
  -1  16   3      127.89      104.16     24.00 o 
   0  16   3      180.31      176.56     25.09 o 
   1  16   3       30.34       16.20     22.91 o 
   2  16   3      807.03      826.03     28.90 o 
   3  16   3       49.88       74.83     28.37 o 
   4  16   3      739.66      711.22     39.81 o 
   5  16   3       32.25       53.80     41.99 o 
  -5  17   3      393.79      360.13     30.86 o 
  -4  17   3      171.36      140.18     27.21 o 
  -3  17   3      478.72      414.68     37.80 o 
  -2  17   3      232.02      277.81     32.17 o 
  -1  17   3      134.40      149.38     26.19 o 
   0  17   3       36.70       30.77     26.58 o 
   1  17   3     4634.47     4736.41     71.75 o 
   2  17   3      112.91       71.76     38.57 o 
   3  17   3     1454.73     1438.52     56.70 o 
   4  17   3       87.72      140.48     36.00 o 
  -4  18   3      993.17      972.24     40.90 o 
  -3  18   3       28.58        8.49     26.19 o 
  -2  18   3       31.23       29.21     32.17 o 
  -1  18   3     1789.70     1808.20     50.73 o 
   0  18   3      199.01       74.80     33.26 o 
   1  18   3      120.35      162.69     39.81 o 
   2  18   3      302.13      280.07     38.57 o 
   3  18   3      719.35      580.08     41.99 o 
  -3  19   3       10.25        0.38     37.63 o 
  -2  19   3       14.43       59.40     39.28 o 
  -1  19   3      201.10      189.50     72.52 o 
   0  19   3       79.14      123.44     40.37 o 
   1  19   3        4.01       -9.28     51.69 o 
 -10   0   4       32.72        7.71     20.06 o 
  -8   0   4     3165.35     3588.97     74.06 o 
  -6   0   4       54.02       74.06     10.80 o 
  -4   0   4    89680.00    88468.22   2319.10 o 
  -2   0   4    30178.54    27810.64    410.43 o 
   0   0   4     3402.04     3405.35     49.38 o 
   2   0   4      424.01      482.95     16.97 o 
   4   0   4     3140.32     3149.22     58.63 o 
   6   0   4     1094.94     1004.48     33.95 o 
   8   0   4      503.81      441.29     21.60 o 
 -11   1   4       80.62       84.79     21.74 o 
 -10   1   4      114.72      118.17     19.29 o 
  -9   1   4      228.89      255.05     12.00 o 
  -8   1   4      163.63      163.20     11.42 o 
  -7   1   4      662.03      629.18     16.20 o 
  -6   1   4      528.59      511.07     10.32 o 
  -5   1   4     1195.45     1152.64     14.70 o 
  -4   1   4     1306.12     1610.51     20.64 o 
  -3   1   4    16950.86    16716.57    221.01 o 
  -2   1   4     6318.13     6308.26     78.04 o 
  -1   1   4    13595.48    13130.69    143.67 o 
   0   1   4     4959.17     4879.87     52.06 o 
   1   1   4     1111.51     1191.85     16.68 o 
   2   1   4      941.49      929.51     15.16 o 
   3   1   4     6530.06     6935.21     77.55 o 
   4   1   4     1272.89     1345.54     24.00 o 
   5   1   4     4465.83     4755.50     62.16 o 
   6   1   4       95.15      136.64     19.64 o 
   7   1   4      572.83      623.02     17.97 o 
   8   1   4       14.95        3.86     21.82 o 
   9   1   4      111.71      141.17     20.05 o 
 -11   2   4        9.79       22.31     21.09 o 
 -10   2   4      139.02      138.75     12.51 o 
  -9   2   4      487.18      486.18     22.37 o 
  -8   2   4      916.10      972.27     16.37 o 
  -7   2   4      516.58      536.77     17.74 o 
  -6   2   4      318.83      379.09      9.23 o 
  -5   2   4     1511.74     1479.12     19.64 o 
  -4   2   4    14618.02    14283.30    215.43 o 
  -3   2   4       34.22       69.90      8.13 o 
  -2   2   4      319.65      256.13      5.93 o 
  -1   2   4     2597.16     2642.24     31.58 o 
   0   2   4    17485.83    16477.54    193.93 o 
   1   2   4     8220.15     7745.87     88.67 o 
   2   2   4      641.23      642.25     15.43 o 
   3   2   4     5008.30     4927.59     60.01 o 
   4   2   4       71.31       72.82     15.27 o 
   5   2   4     1037.26     1017.81     22.91 o 
   6   2   4     1012.89      957.04     25.62 o 
   7   2   4      583.46      647.19     26.23 o 
   8   2   4      159.87      172.66     24.00 o 
   9   2   4        6.69        8.49     33.17 o 
 -11   3   4      101.14       93.35     25.58 o 
 -10   3   4      108.64       91.65     12.51 o 
  -9   3   4     1262.62     1347.39     54.00 o 
  -8   3   4     1343.00     1354.01     21.74 o 
  -7   3   4      668.23      667.53     12.51 o 
  -6   3   4     6710.54     6842.58     86.77 o 
  -5   3   4     2866.77     2786.63     37.10 o 
  -4   3   4      482.41      516.16     13.89 o 
  -3   3   4      321.01      373.66      9.11 o 
  -2   3   4     8234.65     7981.24     97.73 o 
  -1   3   4     4499.19     4459.24     55.09 o 
   0   3   4     9934.43     9195.13    114.56 o 
   1   3   4       38.14       32.04     10.80 o 
   2   3   4       25.00       23.14      9.82 o 
   3   3   4     6561.95     6682.52     82.73 o 
   4   3   4      482.05      522.70     24.69 o 
   5   3   4       14.51       32.35     25.46 o 
   6   3   4       19.52       46.33     19.07 o 
   7   3   4      531.02      624.35     27.28 o 
   8   3   4       47.55       53.29     23.29 o 
   9   3   4      102.03       97.93     34.71 o 
 -11   4   4       40.67       12.75     28.53 o 
 -10   4   4      378.76      382.63     16.26 o 
  -9   4   4      143.31      148.13     12.96 o 
  -8   4   4       65.52       59.66      9.82 o 
  -7   4   4        9.87        6.94      8.73 o 
  -6   4   4     1342.82     1342.20     18.88 o 
  -5   4   4      442.77      503.79      8.73 o 
  -4   4   4       28.09       15.12      5.40 o 
  -3   4   4      947.27      838.92     13.69 o 
  -2   4   4     7452.62     7521.43     86.96 o 
  -1   4   4      538.15      482.21     10.91 o 
   0   4   4    38391.25    36295.02    452.47 o 
   1   4   4     7486.41     7043.34     85.64 o 
   2   4   4      798.07      743.92     14.46 o 
   3   4   4     5826.00     5864.16     74.44 o 
   4   4   4     7482.76     7329.73     91.57 o 
   5   4   4     1166.24     1095.10     27.81 o 
   6   4   4      124.43       98.28     21.82 o 
   7   4   4      164.25      209.13     25.46 o 
   8   4   4      224.19      194.31     31.63 o 
   9   4   4        4.67       -7.39     28.90 o 
 -10   5   4        1.18       12.50     15.79 o 
  -9   5   4      964.12     1029.17     20.83 o 
  -8   5   4     1228.68     1180.85     20.16 o 
  -7   5   4      176.22      165.71     10.32 o 
  -6   5   4      912.27      919.96     15.79 o 
  -5   5   4     2370.69     2467.72     32.06 o 
  -4   5   4     4828.10     4994.76     70.98 o 
  -3   5   4     4349.09     4654.96     57.06 o 
  -2   5   4     6664.62     6600.47     82.33 o 
  -1   5   4    10771.34    10917.48    139.82 o 
   0   5   4      499.58      543.28     22.37 o 
   1   5   4     2270.76     2390.27     31.08 o 
   2   5   4     3657.31     3465.91     46.29 o 
   3   5   4     6118.29     6004.52     74.73 o 
   4   5   4      104.60      122.61     14.70 o 
   5   5   4     2062.05     2066.51     34.91 o 
   6   5   4     1202.58     1168.33     26.19 o 
   7   5   4      286.43      291.43     21.25 o 
   8   5   4      165.19      202.74     26.12 o 
   9   5   4      104.21       92.85     37.63 o 
 -10   6   4     1489.78     1337.47     55.55 o 
  -9   6   4      147.44      146.35     13.61 o 
  -8   6   4     1936.71     1945.15     31.08 o 
  -7   6   4     7524.33     7718.00    113.47 o 
  -6   6   4     2163.76     2119.43     29.99 o 
  -5   6   4     6752.01     7168.06     88.31 o 
  -4   6   4      704.90      731.15     12.96 o 
  -3   6   4     1733.96     1641.68     21.74 o 
  -2   6   4      664.81      650.52     13.09 o 
  -1   6   4    10140.41     9335.69    111.27 o 
   0   6   4     5477.68     5454.66     67.09 o 
   1   6   4      667.26      685.86     16.37 o 
   2   6   4     1697.53     1648.68     26.19 o 
   3   6   4     1067.04     1096.29     21.82 o 
   4   6   4     2855.97     2941.91     40.37 o 
   5   6   4      366.77      336.40     20.73 o 
   6   6   4       40.43       29.76     19.07 o 
   7   6   4       63.22       50.92     22.91 o 
   8   6   4       42.68       23.68     26.71 o 
   9   6   4       26.64      -20.33     37.53 o 
 -10   7   4       59.09       51.82     29.99 o 
  -9   7   4       24.69       19.50     11.85 o 
  -8   7   4      449.20      460.72     15.43 o 
  -7   7   4      607.84      649.48     15.79 o 
  -6   7   4     1992.02     1966.03     35.49 o 
  -5   7   4      427.34      425.85     12.34 o 
  -4   7   4     5927.30     5904.77     70.32 o 
  -3   7   4     3805.24     4057.99     49.20 o 
  -2   7   4       10.61        2.31     12.00 o 
  -1   7   4     6201.19     6244.15     74.73 o 
   0   7   4    13909.14    14133.82    176.66 o 
   1   7   4     7662.97     7546.84     89.97 o 
   2   7   4    11537.68    11475.23    138.55 o 
   3   7   4     1675.65     1523.00     26.19 o 
   4   7   4     1115.97     1159.80     26.23 o 
   5   7   4      670.50      669.52     22.35 o 
   6   7   4      928.37      966.75     26.19 o 
   7   7   4      380.02      354.41     25.46 o 
   8   7   4      265.25      344.40     27.28 o 
   9   7   4        4.98        4.42     39.81 o 
 -10   8   4        2.89       -5.12     28.77 o 
  -9   8   4       11.53       21.22     12.96 o 
  -8   8   4      545.40      529.24     16.68 o 
  -7   8   4     1127.30     1112.05     19.55 o 
  -6   8   4     1477.88     1450.76     22.83 o 
  -5   8   4      497.82      488.80     13.61 o 
  -4   8   4      222.60      236.03     20.83 o 
  -3   8   4     2594.58     2683.51     51.69 o 
  -2   8   4     4476.65     4483.98     57.83 o 
  -1   8   4     8299.15     7880.24     94.85 o 
   0   8   4      794.31      773.20     27.00 o 
   1   8   4       75.86       84.98     13.09 o 
   2   8   4       57.01       86.34     15.79 o 
   3   8   4        0.20       -8.03     15.79 o 
   4   8   4      526.20      483.78     19.64 o 
   5   8   4       76.74       69.43     21.82 o 
   6   8   4      733.40      773.08     25.09 o 
   7   8   4       46.34       32.40     23.14 o 
   8   8   4        1.93       17.22     27.21 o 
 -10   9   4       73.39       26.20     32.17 o 
  -9   9   4      351.41      343.38     17.78 o 
  -8   9   4       93.15      107.92     16.20 o 
  -7   9   4     2062.19     2171.05     33.74 o 
  -6   9   4      467.21      429.02     13.61 o 
  -5   9   4     3565.51     3590.88     49.56 o 
  -4   9   4      740.03      755.38     16.37 o 
  -3   9   4    16224.93    16669.14    208.39 o 
  -2   9   4        1.98      -15.27     15.27 o 
  -1   9   4     1050.51     1093.27     21.82 o 
   0   9   4       42.27       78.66     15.27 o 
   1   9   4     6225.77     6074.49     74.10 o 
   2   9   4      465.16      473.84     20.83 o 
   3   9   4      551.99      522.35     19.64 o 
   4   9   4      291.07      343.31     21.82 o 
   5   9   4        1.07       10.80     20.73 o 
   6   9   4        1.02       40.08     33.17 o 
   7   9   4      190.07      153.78     22.83 o 
   8   9   4        4.04       12.34     29.46 o 
  -9  10   4        5.81       12.54     22.82 o 
  -8  10   4       15.83       15.43     14.18 o 
  -7  10   4       78.09       76.03     14.06 o 
  -6  10   4      393.98      426.23     15.79 o 
  -5  10   4       38.62       27.77     16.97 o 
  -4  10   4      524.45      538.78     17.98 o 
  -3  10   4        3.84      -13.09     13.09 o 
  -2  10   4     6013.43     6366.74     82.92 o 
  -1  10   4        7.28      -13.89     14.18 o 
   0  10   4     2516.79     2580.19     37.10 o 
   1  10   4     2306.22     2270.66     34.91 o 
   2  10   4      307.05      311.46     25.46 o 
   3  10   4      908.90      925.20     25.09 o 
   4  10   4     1804.09     1905.15     34.91 o 
   5  10   4      426.94      428.24     24.00 o 
   6  10   4     1544.39     1635.56     36.00 o 
   7  10   4       23.32       18.52     25.09 o 
   8  10   4       10.97      -10.85     31.42 o 
  -9  11   4      241.90      239.47     38.72 o 
  -8  11   4      744.72      735.25     21.82 o 
  -7  11   4      268.37      316.77     36.26 o 
  -6  11   4      446.96      474.06     16.68 o 
  -5  11   4     3504.94     3604.73     49.63 o 
  -4  11   4       12.88        0.00     12.96 o 
  -3  11   4     8136.48     8555.69    109.61 o 
  -2  11   4      527.64      537.82     18.55 o 
  -1  11   4     1577.95     1627.28     27.81 o 
   0  11   4     6436.68     6712.61     87.10 o 
   1  11   4      813.19      762.26     21.82 o 
   2  11   4     5723.80     5668.37     75.61 o 
   3  11   4      564.13      553.63     23.44 o 
   4  11   4        6.17       -5.40     26.19 o 
   5  11   4       61.19       50.15     21.82 o 
   6  11   4      208.02      203.72     26.19 o 
   7  11   4      306.29      292.94     28.90 o 
  -9  12   4      151.96      165.10     72.52 o 
  -8  12   4      305.15      318.93     19.64 o 
  -7  12   4     2266.45     2138.57     37.10 o 
  -6  12   4      503.43      490.68     42.43 o 
  -5  12   4      681.87      664.03     19.55 o 
  -4  12   4      168.50      200.38     16.88 o 
  -3  12   4     1538.44     1518.69     28.37 o 
  -2  12   4      227.74      234.10     19.07 o 
  -1  12   4     1992.75     1944.28     31.64 o 
   0  12   4      233.86      198.95     19.64 o 
   1  12   4      391.13      383.43     19.64 o 
   2  12   4      327.76      313.64     21.82 o 
   3  12   4       52.85       87.80     18.55 o 
   4  12   4      249.50      225.79     24.00 o 
   5  12   4      290.31      326.00     26.58 o 
   6  12   4      135.46      158.32     31.08 o 
   7  12   4        2.97        2.78     33.26 o 
  -8  13   4      368.67      399.31     41.34 o 
  -7  13   4       55.46       41.08     17.05 o 
  -6  13   4      232.62      211.37     24.69 o 
  -5  13   4      197.59      181.70     17.46 o 
  -4  13   4      286.84      249.91     21.25 o 
  -3  13   4       33.05       -8.01     20.16 o 
  -2  13   4     1555.85     1649.76     31.08 o 
  -1  13   4     3968.15     4256.40     85.64 o 
   0  13   4      342.69      381.52     22.35 o 
   1  13   4       74.10       95.07     20.73 o 
   2  13   4     3502.45     3492.53     51.24 o 
   3  13   4     3495.62     3593.69     55.09 o 
   4  13   4      644.56      620.08     27.81 o 
   5  13   4      661.72      596.39     28.37 o 
   6  13   4      758.49      718.10     35.45 o 
   7  13   4      216.44      214.52     37.10 o 
  -8  14   4       13.78       34.80     53.43 o 
  -7  14   4      469.93      450.20     23.71 o 
  -6  14   4     1057.15     1100.24     26.58 o 
  -5  14   4       40.73       32.23     19.28 o 
  -4  14   4     2094.94     2032.17     35.45 o 
  -3  14   4     1245.85     1326.39     27.28 o 
  -2  14   4      218.86      242.95     20.64 o 
  -1  14   4      104.61      114.30     48.60 o 
   0  14   4       74.54       59.96     66.35 o 
   1  14   4      109.55       92.45     21.82 o 
   2  14   4      398.25      339.96     22.91 o 
   3  14   4      130.14      126.77     31.63 o 
   4  14   4      808.14      739.88     30.55 o 
   5  14   4       15.97       66.06     28.90 o 
   6  14   4       13.70      -28.15     49.38 o 
  -7  15   4       72.12       68.31     22.19 o 
  -6  15   4     1353.21     1331.59     34.71 o 
  -5  15   4      204.10      221.15     22.83 o 
  -4  15   4      172.87      106.54     22.37 o 
  -3  15   4     1056.67     1082.00     31.64 o 
  -2  15   4     3314.46     3497.16     50.19 o 
  -1  15   4     2472.98     2469.83     39.28 o 
   0  15   4      266.71      220.33     20.73 o 
   1  15   4      467.84      500.97     32.40 o 
   2  15   4     1592.88     1569.08     33.82 o 
   3  15   4     1625.46     1620.71     34.36 o 
   4  15   4      142.60      131.06     28.30 o 
   5  15   4      706.46      728.24     47.83 o 
  -6  16   4      494.13      512.83     29.63 o 
  -5  16   4      866.26      935.48     34.46 o 
  -4  16   4        5.13      -17.74     27.28 o 
  -3  16   4      569.86      621.85     24.00 o 
  -2  16   4       47.42       35.49     26.19 o 
  -1  16   4      455.68      509.99     26.71 o 
   0  16   4      954.75      976.54     29.63 o 
   1  16   4     1141.23     1162.72     31.64 o 
   2  16   4        6.27      -18.52     21.82 o 
   3  16   4      755.98      670.39     35.45 o 
   4  16   4      782.98      737.42     55.55 o 
   5  16   4        1.16      -22.48     43.09 o 
  -5  17   4      115.99      109.02     26.32 o 
  -4  17   4        8.75      -12.56     27.81 o 
  -3  17   4       60.19       83.06     35.49 o 
  -2  17   4     3266.25     3300.54     69.28 o 
  -1  17   4        9.26       27.77     27.28 o 
   0  17   4      483.56      492.03     33.16 o 
   1  17   4       19.62       30.10     26.71 o 
   2  17   4      288.93      344.54     41.99 o 
   3  17   4      124.20       54.29     35.45 o 
   4  17   4       28.44       51.69     37.10 o 
  -4  18   4     1597.58     1667.98     48.01 o 
  -3  18   4        4.95       23.86     35.45 o 
  -2  18   4      336.56      336.74     33.95 o 
  -1  18   4      413.81      459.69     29.99 o 
   0  18   4      622.32      581.51     49.20 o 
   1  18   4      185.98      225.10     50.19 o 
   2  18   4      149.02      100.18     36.54 o 
   3  18   4      324.39      372.20     46.36 o 
  -2  19   4      704.85      664.63     46.36 o 
  -1  19   4      827.54      831.67     50.19 o 
   0  19   4        2.72       -3.70     39.81 o 
   1  19   4       68.97       52.69     46.31 o 
 -11   0   5     1749.89     1624.76    117.27 o 
  -9   0   5       11.72       16.97     15.43 o 
  -7   0   5     3559.67     3812.70     69.43 o 
  -5   0   5      802.02      879.50     16.97 o 
  -3   0   5      512.28      470.61     10.80 o 
  -1   0   5     2143.80     2092.28     30.86 o 
   1   0   5     2556.61     2428.65     38.57 o 
   3   0   5     4344.08     4167.58     74.06 o 
   5   0   5     1547.94     1524.46     41.66 o 
   7   0   5       24.87       26.23     35.49 o 
   9   0   5        0.68       -3.09     57.09 o 
 -11   1   5        6.34      -12.34     28.92 o 
 -10   1   5      585.02      584.81     16.20 o 
  -9   1   5       29.31       27.45     10.32 o 
  -8   1   5      310.55      325.52     22.37 o 
  -7   1   5       96.39       94.48      8.13 o 
  -6   1   5      980.82      956.67     13.09 o 
  -5   1   5       29.33       47.13     14.66 o 
  -4   1   5      670.62      528.61     12.00 o 
  -3   1   5      756.93      818.84     11.68 o 
  -2   1   5    10488.26     9534.54    103.99 o 
  -1   1   5      831.89      917.31     12.00 o 
   0   1   5     4283.18     4688.40     50.15 o 
   1   1   5     2361.16     2496.55     28.37 o 
   2   1   5    21699.47    21430.14    234.39 o 
   3   1   5    10450.54    11194.62    129.97 o 
   4   1   5      199.11      237.72     11.91 o 
   5   1   5      679.00      688.29     17.97 o 
   6   1   5     1714.28     1907.39     32.94 o 
   7   1   5        7.56       28.89     21.74 o 
   8   1   5       10.07       17.74     21.82 o 
   9   1   5       19.58       35.21     39.81 o 
 -11   2   5      266.58      293.36     60.95 o 
 -10   2   5       42.15       45.55     11.42 o 
  -9   2   5      465.45      478.57     12.00 o 
  -8   2   5      621.49      588.13     12.34 o 
  -7   2   5     3239.05     3462.89     44.18 o 
  -6   2   5     5807.21     5719.24     74.19 o 
  -5   2   5     1634.67     1549.40     30.09 o 
  -4   2   5     2273.89     2428.66     36.00 o 
  -3   2   5     7396.54     7210.12     95.65 o 
  -2   2   5    19434.36    18839.65    196.12 o 
  -1   2   5     1584.34     1489.05     18.17 o 
   0   2   5    15217.53    14784.48    166.64 o 
   1   2   5     3677.78     3658.95     57.09 o 
   2   2   5        8.55       42.21     10.51 o 
   3   2   5     1592.26     1606.33     23.71 o 
   4   2   5      144.08      164.10     18.55 o 
   5   2   5       22.45       17.31     17.74 o 
   6   2   5      100.14      138.94     22.91 o 
   7   2   5      213.62      178.62     20.73 o 
   8   2   5       97.65       74.83     27.28 o 
   9   2   5        8.88        6.94     33.82 o 
 -11   3   5       39.46       46.84     36.53 o 
 -10   3   5      208.34      179.84     12.34 o 
  -9   3   5      192.55      195.58     10.32 o 
  -8   3   5      279.37      278.77      9.82 o 
  -7   3   5        5.21        4.85      7.41 o 
  -6   3   5       56.56       19.81     13.61 o 
  -5   3   5       30.10       34.85     12.56 o 
  -4   3   5     1370.82     1326.17     30.86 o 
  -3   3   5       21.48       35.96      8.49 o 
  -2   3   5      431.86      433.53      9.98 o 
  -1   3   5        7.26       14.11      7.41 o 
   0   3   5     1910.72     1919.67     24.39 o 
   1   3   5     2483.46     2519.57     31.84 o 
   2   3   5     5168.08     5284.21     65.95 o 
   3   3   5     1230.72     1129.52     23.93 o 
   4   3   5      907.15      858.95     21.25 o 
   5   3   5      167.62      158.87     16.88 o 
   6   3   5      845.28      927.42     30.55 o 
   7   3   5      934.30      879.51     26.19 o 
   8   3   5      133.16      114.53     25.02 o 
   9   3   5      151.66      165.76     49.63 o 
 -11   4   5       26.00       20.06     43.20 o 
 -10   4   5       96.13       88.17     13.65 o 
  -9   4   5      460.62      503.81     12.00 o 
  -8   4   5       18.72       10.03      7.64 o 
  -7   4   5     1441.56     1560.48     23.93 o 
  -6   4   5     7141.43     7154.02    118.61 o 
  -5   4   5     7868.40     8116.36    118.35 o 
  -4   4   5     2178.65     2140.35     34.85 o 
  -3   4   5    14778.08    14674.47    186.09 o 
  -2   4   5     8041.65     7751.89     93.79 o 
  -1   4   5     1692.95     1632.81     22.83 o 
   0   4   5     1130.04      947.59     16.37 o 
   1   4   5      673.55      574.10     33.95 o 
   2   4   5      957.78      909.43     16.68 o 
   3   4   5      475.33      484.67     17.46 o 
   4   4   5       69.89       86.98     24.69 o 
   5   4   5      601.59      598.11     23.44 o 
   6   4   5       69.71      129.98     23.92 o 
   7   4   5      568.67      555.90     28.37 o 
   8   4   5       11.56        0.94     26.58 o 
   9   4   5       81.13       60.75     40.90 o 
 -10   5   5       76.80       67.25     15.80 o 
  -9   5   5      137.32      179.18      9.23 o 
  -8   5   5       34.19       42.32      9.26 o 
  -7   5   5     1225.45     1255.40     22.37 o 
  -6   5   5      152.40      133.07     16.26 o 
  -5   5   5     3335.18     3446.46     59.27 o 
  -4   5   5    14038.97    14156.93    186.95 o 
  -3   5   5      823.53      912.41     14.06 o 
  -2   5   5     2573.16     2572.30     32.51 o 
  -1   5   5    14963.81    15004.17    209.85 o 
   0   5   5     4786.63     4973.41     61.58 o 
   1   5   5      437.24      447.63     12.96 o 
   2   5   5       19.86       46.57     15.43 o 
   3   5   5     1839.72     1737.44     28.37 o 
   4   5   5      658.13      698.34     19.64 o 
   5   5   5      817.37      928.91     25.09 o 
   6   5   5     2449.73     2441.74     40.90 o 
   7   5   5      361.30      357.20     22.91 o 
   8   5   5       39.47       74.09     42.43 o 
   9   5   5       36.74       51.66     40.90 o 
 -10   6   5      551.93      514.89     30.49 o 
  -9   6   5      100.89       84.20      8.13 o 
  -8   6   5     2737.91     3006.78     98.75 o 
  -7   6   5       65.22       68.82     12.34 o 
  -6   6   5        5.49       -1.54      6.28 o 
  -5   6   5     7245.64     7474.57     94.14 o 
  -4   6   5      204.01      203.76      8.13 o 
  -3   6   5     2007.62     1890.84     37.03 o 
  -2   6   5     1319.85     1276.46     19.07 o 
  -1   6   5     6506.10     6938.63     83.46 o 
   0   6   5     2169.42     2191.22     29.99 o 
   1   6   5        5.21       12.34     16.37 o 
   2   6   5     3801.10     3731.11     73.29 o 
   3   6   5      144.73      187.16     18.55 o 
   4   6   5      151.48      168.58     19.07 o 
   5   6   5      767.07      822.55     27.28 o 
   6   6   5      441.91      390.34     23.93 o 
   7   6   5       89.58      102.71     25.09 o 
   8   6   5      215.43      168.33     38.14 o 
 -10   7   5      191.45      172.77     29.46 o 
  -9   7   5      424.91      378.82     10.91 o 
  -8   7   5      990.65      943.08     17.35 o 
  -7   7   5      700.21      712.02     13.89 o 
  -6   7   5      382.81      399.04     10.75 o 
  -5   7   5     4112.55     4253.88     53.60 o 
  -4   7   5     6762.16     6732.11     80.84 o 
  -3   7   5     1643.18     1657.38     22.83 o 
  -2   7   5        2.77        7.71     10.91 o 
  -1   7   5    11714.91    11183.22    199.82 o 
   0   7   5     7163.37     7363.19     87.28 o 
   1   7   5     4394.66     4190.84     52.37 o 
   2   7   5       26.35       35.49     15.43 o 
   3   7   5      458.42      458.57     18.52 o 
   4   7   5      446.97      437.38     25.46 o 
   5   7   5      361.35      430.35     35.49 o 
   6   7   5      257.79      268.35     24.00 o 
   7   7   5       20.38       20.63     32.06 o 
   8   7   5        0.28       21.15     37.63 o 
 -10   8   5       80.10       93.38     36.54 o 
  -9   8   5       85.50       97.08     10.75 o 
  -8   8   5      831.02      852.15     29.32 o 
  -7   8   5      178.66      181.04     10.32 o 
  -6   8   5       64.64       76.77      9.23 o 
  -5   8   5     1475.42     1530.21     22.83 o 
  -4   8   5       34.45       23.14      9.82 o 
  -3   8   5     2985.66     3037.59     41.46 o 
  -2   8   5      763.98      705.14     17.74 o 
  -1   8   5     1235.58     1052.35     21.82 o 
   0   8   5     3453.38     3427.74     44.73 o 
   1   8   5     2352.44     2254.46     37.80 o 
   2   8   5     3647.31     3587.58     48.54 o 
   3   8   5     2563.30     2575.45     36.44 o 
   4   8   5      426.53      472.98     22.91 o 
   5   8   5      447.05      435.73     25.62 o 
   6   8   5       29.43       42.06     23.44 o 
   7   8   5      239.61      204.00     33.17 o 
   8   8   5      154.82       30.09     33.82 o 
 -10   9   5      401.79      392.10     41.46 o 
  -9   9   5      358.43      305.26     17.61 o 
  -8   9   5     1278.74     1290.03     36.26 o 
  -7   9   5      797.85      838.38     16.88 o 
  -6   9   5      704.86      734.72     15.27 o 
  -5   9   5      925.27      891.59     17.35 o 
  -4   9   5      707.62      689.23     14.70 o 
  -3   9   5      308.18      358.51     16.37 o 
  -2   9   5      985.08     1009.17     22.37 o 
  -1   9   5     2953.27     2955.89     39.81 o 
   0   9   5     2349.21     2261.42     43.20 o 
   1   9   5     1819.15     1837.75     30.55 o 
   2   9   5     3450.69     3582.41     49.06 o 
   3   9   5       32.77       37.33     16.88 o 
   4   9   5     3504.20     3487.08     70.98 o 
   5   9   5      102.10      149.33     27.81 o 
   6   9   5      195.86      229.90     27.28 o 
   7   9   5       94.58       83.32     31.64 o 
   8   9   5       10.43        0.23     60.95 o 
  -9  10   5      159.59      198.62     29.40 o 
  -8  10   5       11.08       12.64     11.42 o 
  -7  10   5        4.95       21.15     14.66 o 
  -6  10   5     1751.48     1872.98     29.22 o 
  -5  10   5     1367.79     1411.05     40.89 o 
  -4  10   5        4.15       -4.89     12.96 o 
  -3  10   5     5402.35     5333.64     69.80 o 
  -2  10   5     3039.32     3070.56     42.55 o 
  -1  10   5     1033.86      946.07     22.35 o 
   0  10   5      110.44      106.23     19.29 o 
   1  10   5     2892.89     2819.03     40.37 o 
   2  10   5       93.51       85.71     19.07 o 
   3  10   5     1732.27     1750.09     32.17 o 
   4  10   5        4.33       30.32     23.44 o 
   5  10   5      265.98      276.44     33.17 o 
   6  10   5      349.11      305.77     26.19 o 
   7  10   5        1.73       12.74     32.06 o 
  -9  11   5       43.73       27.04     44.75 o 
  -8  11   5     1844.86     1841.22     44.75 o 
  -7  11   5      254.17      240.08     14.06 o 
  -6  11   5      719.87      774.59     18.45 o 
  -5  11   5     1762.91     1849.88     29.87 o 
  -4  11   5     3181.73     3371.43     45.47 o 
  -3  11   5     1167.25     1196.94     23.44 o 
  -2  11   5        5.42       18.52     15.27 o 
  -1  11   5     3074.01     3024.27     42.51 o 
   0  11   5     5910.79     5836.43     75.28 o 
   1  11   5      395.35      378.80     22.91 o 
   2  11   5     1294.45     1278.45     28.90 o 
   3  11   5      165.54      141.24     21.82 o 
   4  11   5      948.37      999.62     23.60 o 
   5  11   5       54.97       49.16     29.32 o 
   6  11   5      119.09      162.98     29.46 o 
   7  11   5      227.65      227.43     38.57 o 
  -8  12   5      217.70      201.54     25.46 o 
  -7  12   5       42.94       34.92     14.70 o 
  -6  12   5      712.50      750.24     19.99 o 
  -5  12   5       42.34       42.69     16.26 o 
  -4  12   5        2.89      -10.74     13.61 o 
  -3  12   5       52.45       49.28     17.35 o 
  -2  12   5     1440.86     1470.54     29.46 o 
  -1  12   5       77.80       87.53     28.55 o 
   0  12   5       28.12       20.53     19.55 o 
   1  12   5     1928.07     1925.70     32.73 o 
   2  12   5      127.01      108.80     20.64 o 
   3  12   5      748.08      816.02     25.62 o 
   4  12   5     1102.15     1081.27     29.99 o 
   5  12   5      167.23      182.27     28.90 o 
   6  12   5      254.95      200.25     29.40 o 
   7  12   5        7.67       27.40     43.09 o 
  -8  13   5      964.81      918.18     50.20 o 
  -7  13   5      931.00      854.60     24.53 o 
  -6  13   5       69.58       56.53     17.78 o 
  -5  13   5     3017.67     2965.72     42.38 o 
  -4  13   5     4575.42     4890.49     87.18 o 
  -3  13   5      601.79      717.82     22.91 o 
  -2  13   5      865.05      851.79     26.19 o 
  -1  13   5     3279.36     3509.88     51.28 o 
   0  13   5      948.10      974.98     60.18 o 
   1  13   5       26.60       -3.59     25.46 o 
   2  13   5      508.67      474.81     34.72 o 
   3  13   5      141.47      152.46     27.28 o 
   4  13   5       18.91      -10.10     28.77 o 
   5  13   5       45.50       35.49     28.37 o 
   6  13   5      105.14       67.27     51.24 o 
  -7  14   5      124.74      110.33     21.82 o 
  -6  14   5      314.57      327.04     28.55 o 
  -5  14   5      339.16      339.13     20.64 o 
  -4  14   5      371.01      325.71     35.49 o 
  -3  14   5      952.78      997.98     24.53 o 
  -2  14   5        4.12        5.40     21.82 o 
  -1  14   5      513.55      473.51     38.57 o 
   0  14   5      852.02      827.55     26.71 o 
   1  14   5      182.79      146.04     25.62 o 
   2  14   5      217.79      251.57     25.09 o 
   3  14   5       27.40       43.10     23.44 o 
   4  14   5     1852.06     1781.07     41.99 o 
   5  14   5      550.12      606.13     47.63 o 
   6  14   5        2.33       -6.89     65.58 o 
  -7  15   5       38.49       32.87     34.78 o 
  -6  15   5      585.19      518.44     25.02 o 
  -5  15   5      866.62      816.56     23.93 o 
  -4  15   5     1612.07     1658.70     34.46 o 
  -3  15   5      784.87      813.58     27.21 o 
  -2  15   5      198.31      184.25     21.82 o 
  -1  15   5     1146.28     1121.96     28.37 o 
   0  15   5     1084.69     1037.71     30.55 o 
   1  15   5      914.39      913.60     37.03 o 
   2  15   5       50.42       54.00     25.09 o 
   3  15   5      303.64      191.08     27.81 o 
   4  15   5        5.04       44.33     40.90 o 
   5  15   5      238.24      202.07     44.69 o 
  -6  16   5      364.52      349.42     26.12 o 
  -5  16   5      149.55      113.26     21.50 o 
  -4  16   5      127.73       98.30     26.12 o 
  -3  16   5      587.89      542.15     24.53 o 
  -2  16   5      923.91      921.53     29.46 o 
  -1  16   5      542.35      569.36     27.28 o 
   0  16   5     2920.50     2913.11     50.15 o 
   1  16   5       50.59       53.23     28.37 o 
   2  16   5        3.43       27.77     32.73 o 
   3  16   5       30.39       10.80     40.37 o 
   4  16   5      369.26      395.06     44.73 o 
  -5  17   5      359.39      354.05     30.03 o 
  -4  17   5      320.38      359.46     31.08 o 
  -3  17   5      261.66      274.36     33.82 o 
  -2  17   5     1157.56     1208.90     70.98 o 
  -1  17   5        4.85       -2.31     27.28 o 
   0  17   5       15.09       61.46     28.90 o 
   1  17   5     1835.43     1731.85     50.73 o 
   2  17   5      451.09      392.79     43.64 o 
   3  17   5      566.68      586.30     41.46 o 
  -4  18   5       62.91       64.34     31.63 o 
  -3  18   5       26.09       34.85     26.12 o 
  -2  18   5      214.99      232.99     29.99 o 
  -1  18   5      365.73      403.56     36.00 o 
   0  18   5      574.42      537.65     39.81 o 
   1  18   5       37.74       53.23     68.66 o 
   2  18   5       20.85       38.41     41.99 o 
  -1  19   5      567.21      538.78     40.37 o 
 -10   0   6        0.56        4.63     15.43 o 
  -8   0   6      889.61      950.47     21.60 o 
  -6   0   6      215.89      222.19      9.26 o 
  -4   0   6    25661.12    24920.64    422.78 o 
  -2   0   6    14216.24    14331.18    205.22 o 
   0   0   6     2325.59     2542.83     41.66 o 
   2   0   6     3612.14     3862.08     63.26 o 
   4   0   6     2035.93     2288.24     46.29 o 
   6   0   6       29.01       12.34     16.97 o 
   8   0   6      406.63      445.92     40.12 o 
 -11   1   6       21.85       25.65     42.63 o 
 -10   1   6      214.75      199.09     10.91 o 
  -9   1   6      458.92      575.53     12.00 o 
  -8   1   6       63.79       59.65      7.71 o 
  -7   1   6      853.65      867.73     12.51 o 
  -6   1   6      166.69      161.34     16.20 o 
  -5   1   6    10891.06    10616.18    159.81 o 
  -4   1   6      103.16      144.31      4.33 o 
  -3   1   6     3675.43     3889.94     43.48 o 
  -2   1   6     3445.57     3558.40     38.00 o 
  -1   1   6      547.84      415.83      9.82 o 
   0   1   6     6764.44     6634.97     67.41 o 
   1   1   6     3219.57     3290.40     37.10 o 
   2   1   6       10.92      -15.43     15.43 o 
   3   1   6        0.18       -7.71     12.23 o 
   4   1   6     1114.16     1144.45     21.60 o 
   5   1   6     3723.89     3696.56     48.77 o 
   6   1   6      733.43      757.01     23.67 o 
   7   1   6      237.44      251.74     26.19 o 
   8   1   6        0.25      -12.67     33.26 o 
 -11   2   6       46.95       63.96     44.10 o 
 -10   2   6       24.76       29.54     12.34 o 
  -9   2   6     1258.74     1296.83     19.07 o 
  -8   2   6     1262.07     1285.68     25.62 o 
  -7   2   6      838.86      851.80     23.92 o 
  -6   2   6      126.93      138.03     12.51 o 
  -5   2   6      612.19      592.52     16.20 o 
  -4   2   6     6344.84     6032.45     84.35 o 
  -3   2   6     1131.25     1006.53     15.16 o 
  -2   2   6       22.35       43.99      6.55 o 
  -1   2   6     1794.89     1716.59     20.76 o 
   0   2   6     1421.49     1515.03     22.37 o 
   1   2   6     1555.45     1656.53     23.29 o 
   2   2   6     1330.59     1551.20     23.71 o 
   3   2   6      254.09      287.87     13.08 o 
   4   2   6      437.77      535.32     17.35 o 
   5   2   6       46.36       66.35     25.09 o 
   6   2   6       97.91      119.29     21.74 o 
   7   2   6      374.08      347.71     47.83 o 
   8   2   6      123.58      168.41     30.55 o 
 -11   3   6      125.14       71.27     41.48 o 
 -10   3   6        4.36       -0.19     17.05 o 
  -9   3   6      153.59      188.84     17.98 o 
  -8   3   6        4.97       -8.94     15.79 o 
  -7   3   6      573.04      585.20     18.55 o 
  -6   3   6      123.73      110.40     15.43 o 
  -5   3   6     1769.67     1790.51     30.49 o 
  -4   3   6     2293.54     2327.23     37.63 o 
  -3   3   6     5848.45     5643.65     73.73 o 
  -2   3   6     2782.89     2615.24     30.74 o 
  -1   3   6     8072.95     7453.35     80.36 o 
   0   3   6    16090.79    15427.65    170.90 o 
   1   3   6    11157.58    11343.83    209.85 o 
   2   3   6      127.01      138.89     14.18 o 
   3   3   6     5972.08     6271.28     93.35 o 
   4   3   6     3827.17     3901.95     66.35 o 
   5   3   6       24.62       39.35     20.73 o 
   6   3   6      437.81      566.38     22.91 o 
   7   3   6       27.18       20.83     33.17 o 
   8   3   6        0.10      -31.42     31.42 o 
 -11   4   6       49.40       43.20     41.66 o 
 -10   4   6       85.83       87.39     16.88 o 
  -9   4   6      917.12      974.93     27.21 o 
  -8   4   6     2988.83     3081.77     60.55 o 
  -7   4   6       25.35       47.93     17.05 o 
  -6   4   6     2292.13     2390.22     41.88 o 
  -5   4   6     1769.50     1809.64     29.99 o 
  -4   4   6       10.18       10.97     15.16 o 
  -3   4   6      952.93      970.63     16.20 o 
  -2   4   6     1959.06     1738.24     29.32 o 
  -1   4   6      264.74      275.90     10.75 o 
   0   4   6      412.62      432.88     11.42 o 
   1   4   6      230.95      242.92     11.85 o 
   2   4   6     6931.37     6826.49     84.01 o 
   3   4   6      441.28      406.94     24.69 o 
   4   4   6       26.74       53.49     17.98 o 
   5   4   6      114.62      124.39     20.64 o 
   6   4   6      126.00      145.31     26.23 o 
   7   4   6       13.97       22.02     23.93 o 
   8   4   6       33.38       63.21     68.66 o 
 -10   5   6      120.51      136.95     26.19 o 
  -9   5   6      252.22      280.22     26.71 o 
  -8   5   6      364.05      391.74     25.62 o 
  -7   5   6     1173.62     1162.99     50.15 o 
  -6   5   6       30.07       11.64     17.78 o 
  -5   5   6      167.29      180.64     16.26 o 
  -4   5   6     5246.55     5233.58     68.58 o 
  -3   5   6     4715.61     4594.87     56.90 o 
  -2   5   6       38.97       33.17      8.73 o 
  -1   5   6    11234.51    11346.09    136.05 o 
   0   5   6     8018.39     7828.86     88.51 o 
   1   5   6     4826.65     4637.97     53.60 o 
   2   5   6      436.62      491.94     20.06 o 
   3   5   6     5607.42     5451.55     70.92 o 
   4   5   6      704.69      672.61     30.86 o 
   5   5   6       55.37       60.18     19.64 o 
   6   5   6      372.07      240.30     23.93 o 
   7   5   6        1.92       -6.94     30.55 o 
   8   5   6       98.01       74.75     35.45 o 
 -10   6   6       70.30       45.24     23.93 o 
  -9   6   6      368.71      409.72     27.42 o 
  -8   6   6       43.58       65.13     26.12 o 
  -7   6   6     1505.82     1495.15     36.00 o 
  -6   6   6     1339.75     1451.70     32.94 o 
  -5   6   6     4289.81     4428.21     72.29 o 
  -4   6   6      210.85      208.63      8.13 o 
  -3   6   6       61.39       75.29      9.23 o 
  -2   6   6    10201.04    10151.54    117.97 o 
  -1   6   6     6511.27     6227.77     75.26 o 
   0   6   6      145.97      131.97     13.09 o 
   1   6   6     4117.93     3922.93     47.23 o 
   2   6   6     5152.80     5119.56     61.29 o 
   3   6   6      868.03      791.74     37.03 o 
   4   6   6      374.28      369.42     20.73 o 
   5   6   6     1207.63     1320.79     30.55 o 
   6   6   6      174.57      160.28     27.77 o 
   7   6   6      124.42      119.63     26.19 o 
   8   6   6      133.08       83.39     38.87 o 
 -10   7   6      395.11      381.88     32.68 o 
  -9   7   6      233.33      229.42     34.78 o 
  -8   7   6      574.38      644.87     33.77 o 
  -7   7   6     1641.37     1716.63     52.46 o 
  -6   7   6     1973.41     2049.71     54.00 o 
  -5   7   6      855.29      896.71     14.70 o 
  -4   7   6     4981.52     5046.31     61.29 o 
  -3   7   6     1404.12     1557.98     21.74 o 
  -2   7   6     5019.53     4968.44     66.55 o 
  -1   7   6        2.90       16.97     12.00 o 
   0   7   6       86.85       65.76     14.18 o 
   1   7   6      435.56      495.69     17.46 o 
   2   7   6      668.76      678.45     18.83 o 
   3   7   6       10.95       51.69     25.46 o 
   4   7   6      105.37      112.51     22.91 o 
   5   7   6      265.47      308.36     24.00 o 
   6   7   6      274.72      267.15     24.00 o 
   7   7   6       45.96       54.78     29.46 o 
   8   7   6       70.32       10.80     41.46 o 
 -10   8   6      180.40      161.69     31.51 o 
  -9   8   6       98.15      116.62     33.77 o 
  -8   8   6      844.10      823.26     32.06 o 
  -7   8   6      330.52      334.05     23.71 o 
  -6   8   6     1138.08     1172.27     19.07 o 
  -5   8   6      178.31      177.46      9.82 o 
  -4   8   6     1851.38     1845.41     39.35 o 
  -3   8   6     4599.76     4826.46     62.49 o 
  -2   8   6     3926.16     3851.76     50.19 o 
  -1   8   6     4781.23     4736.00     76.38 o 
   0   8   6      449.53      419.67     17.74 o 
   1   8   6     1008.89      939.88     20.73 o 
   2   8   6     2140.92     2182.48     32.51 o 
   3   8   6      384.84      387.55     16.20 o 
   4   8   6      329.78      270.62     47.83 o 
   5   8   6      441.46      489.61     27.28 o 
   6   8   6      194.04      168.90     27.68 o 
   7   8   6      135.07      204.58     37.77 o 
   8   8   6      173.17       93.35     90.26 o 
 -10   9   6       78.01       41.77     43.20 o 
  -9   9   6      279.44      258.10     31.08 o 
  -8   9   6       42.83       64.24     34.36 o 
  -7   9   6      741.11      785.49     15.27 o 
  -6   9   6       69.63       68.63      9.23 o 
  -5   9   6      854.58      852.70     16.88 o 
  -4   9   6     1010.70      973.92     17.46 o 
  -3   9   6     5318.57     5636.01     72.71 o 
  -2   9   6      676.39      676.85     17.98 o 
  -1   9   6       55.25       48.60     17.74 o 
   0   9   6     1473.06     1518.18     31.63 o 
   1   9   6     2770.26     2771.23     39.28 o 
   2   9   6        1.72      -10.80     17.46 o 
   3   9   6     4042.41     4068.39     53.16 o 
   4   9   6      453.62      494.24     25.09 o 
   5   9   6      370.19      396.57     26.19 o 
   6   9   6      180.45      145.21     29.46 o 
   7   9   6      122.22      154.40     36.54 o 
  -9  10   6      145.22      143.03     39.10 o 
  -8  10   6       11.04       -1.61     24.46 o 
  -7  10   6       10.68        8.06      9.64 o 
  -6  10   6     4317.45     4530.44     60.55 o 
  -5  10   6      239.61      207.66     12.96 o 
  -4  10   6     1452.55     1423.99     39.35 o 
  -3  10   6      396.64      461.46     17.98 o 
  -2  10   6     1939.93     1954.96     31.64 o 
  -1  10   6      630.25      654.46     21.82 o 
   0  10   6      167.01      143.23     15.27 o 
   1  10   6      175.51      173.85     18.88 o 
   2  10   6      608.99      638.44     22.35 o 
   3  10   6       29.80       41.55     14.66 o 
   4  10   6     1000.47      957.45     29.46 o 
   5  10   6        3.70       14.16     24.53 o 
   6  10   6      951.67      909.50     40.90 o 
   7  10   6       17.65       14.66     36.00 o 
  -9  11   6        2.94       -0.22     34.25 o 
  -8  11   6      770.14      666.24     21.43 o 
  -7  11   6      415.29      432.04     13.89 o 
  -6  11   6        5.71       -0.19     12.96 o 
  -5  11   6     1845.02     1836.45     28.12 o 
  -4  11   6       46.06        5.79     15.16 o 
  -3  11   6     3313.30     3380.56     47.38 o 
  -2  11   6      457.67      464.54     19.55 o 
  -1  11   6       45.94       37.08     19.07 o 
   0  11   6     3408.72     3465.56     49.10 o 
   1  11   6      806.74      828.68     25.09 o 
   2  11   6      977.94      948.66     25.02 o 
   3  11   6      713.78      747.79     56.32 o 
   4  11   6      180.25      224.41     22.35 o 
   5  11   6      430.10      457.35     28.37 o 
   6  11   6       10.88       -6.81     41.67 o 
   7  11   6       49.41       71.75     42.55 o 
  -8  12   6      104.44       91.50     32.24 o 
  -7  12   6        2.29      -11.78     11.85 o 
  -6  12   6     1074.58     1089.62     22.83 o 
  -5  12   6      452.06      418.61     16.37 o 
  -4  12   6      184.63      234.63     22.37 o 
  -3  12   6      313.25      270.03     18.55 o 
  -2  12   6     2708.90     2817.34     41.42 o 
  -1  12   6     5898.97     6013.68     79.62 o 
   0  12   6      120.68      133.61     17.98 o 
   1  12   6     3358.71     3433.85     51.82 o 
   2  12   6     1133.72     1217.17     50.15 o 
   3  12   6     1378.52     1317.79     46.29 o 
   4  12   6       28.00       30.76     10.33 o 
   5  12   6      510.10      480.98     37.10 o 
   6  12   6      469.93      503.13     40.90 o 
  -8  13   6      493.44      409.39     79.46 o 
  -7  13   6     1005.65     1046.01     26.12 o 
  -6  13   6      514.38      507.32     18.45 o 
  -5  13   6       17.05       31.15     17.35 o 
  -4  13   6      945.30      975.82     21.74 o 
  -3  13   6       13.35       23.92     18.55 o 
  -2  13   6       10.22      -18.55     18.55 o 
  -1  13   6      363.13      352.34     31.63 o 
   0  13   6      113.79      152.58     25.02 o 
   1  13   6      165.75      117.24     22.91 o 
   2  13   6       75.62       70.21     24.00 o 
   3  13   6      636.44      572.44     30.55 o 
   4  13   6      232.31      241.98     18.07 o 
   5  13   6        3.48       23.92     49.10 o 
   6  13   6      137.13      104.15     38.19 o 
  -7  14   6      700.24      604.11     35.72 o 
  -6  14   6       31.05       53.02     17.78 o 
  -5  14   6       21.75       13.80     24.69 o 
  -4  14   6     1473.00     1483.46     30.32 o 
  -3  14   6      392.59      347.44     23.93 o 
  -2  14   6     3833.30     3806.60     56.23 o 
  -1  14   6     1004.80     1101.27     27.81 o 
   0  14   6       83.75      123.44     21.74 o 
   1  14   6      611.07      585.22     28.12 o 
   2  14   6     2516.58     2667.38     46.88 o 
   3  14   6      601.53      566.61     29.46 o 
   4  14   6      195.17      221.77     36.54 o 
   5  14   6        2.65      -36.54     36.54 o 
  -7  15   6      190.99      148.36     45.68 o 
  -6  15   6     1729.62     1702.52     44.10 o 
  -5  15   6       14.95       33.83     26.17 o 
  -4  15   6      366.81      349.70     21.82 o 
  -3  15   6       45.56       41.66     21.25 o 
  -2  15   6     1265.23     1393.75     29.46 o 
  -1  15   6     1501.30     1463.86     34.91 o 
   0  15   6      871.12      831.77     27.28 o 
   1  15   6      315.23      339.90     28.30 o 
   2  15   6       78.27       93.17     27.77 o 
   3  15   6      416.44      389.06     37.63 o 
   4  15   6      287.12      294.26     38.72 o 
  -6  16   6       22.39       19.23     35.15 o 
  -5  16   6      169.51      186.50     22.19 o 
  -4  16   6        1.17       13.37     24.39 o 
  -3  16   6     1551.58     1441.92     58.63 o 
  -2  16   6       67.79       48.64     21.74 o 
  -1  16   6       32.43        7.68     48.60 o 
   0  16   6       25.95       12.48     25.48 o 
   1  16   6       14.85        3.09     60.18 o 
   2  16   6       87.21       90.26     34.91 o 
   3  16   6      376.37      396.37     45.27 o 
   4  16   6       85.14       84.57     54.00 o 
  -5  17   6      602.44      566.16     33.82 o 
  -4  17   6       70.94       46.18     30.49 o 
  -3  17   6        4.43      -22.91     22.91 o 
  -2  17   6      803.92      800.76     37.63 o 
  -1  17   6      510.35      468.45     34.91 o 
   0  17   6     1017.53      944.51     40.37 o 
   1  17   6        4.42      -17.74     40.37 o 
   2  17   6      164.26      189.22     52.46 o 
   3  17   6        0.18      -13.89     44.75 o 
  -3  18   6      679.42      543.04     32.17 o 
  -2  18   6      205.39      233.13     39.35 o 
  -1  18   6       54.55       52.73     42.26 o 
   0  18   6      201.81      195.17     36.54 o 
   1  18   6       50.61       15.19     41.99 o 
 -11   0   7      375.27      411.98     84.86 o 
  -9   0   7        2.17       16.97      9.26 o 
  -7   0   7     2223.86     2204.92     38.57 o 
  -5   0   7     2507.34     2468.77     41.66 o 
  -3   0   7     2268.54     1890.15     32.40 o 
  -1   0   7     9387.41     9730.02    140.41 o 
   1   0   7    18520.11    19075.84    297.79 o 
   3   0   7        7.08       23.14     15.43 o 
   5   0   7      616.54      746.80     26.23 o 
   7   0   7       59.91       40.12     13.89 o 
 -11   1   7       16.53       33.09     58.16 o 
 -10   1   7     1120.80     1143.38     27.28 o 
  -9   1   7      379.81      396.70     14.18 o 
  -8   1   7     1232.36     1326.87     30.09 o 
  -7   1   7     1347.89     1469.15     25.62 o 
  -6   1   7     1382.69     1387.47     25.02 o 
  -5   1   7      197.21      223.19     10.32 o 
  -4   1   7      548.40      568.87      9.64 o 
  -3   1   7     8247.55     8381.30     96.44 o 
  -2   1   7     6517.50     5943.39     61.46 o 
  -1   1   7     3349.84     3307.25     35.35 o 
   0   1   7      337.85      359.39     22.37 o 
   1   1   7      275.79      315.21     16.20 o 
   2   1   7    16144.09    16263.21    183.84 o 
   3   1   7       48.23       52.02     18.52 o 
   4   1   7      499.54      560.96     16.37 o 
   5   1   7      187.13      162.45     23.92 o 
   6   1   7      124.30       97.78     18.52 o 
   7   1   7       36.00       42.15     17.27 o 
   8   1   7        0.64       43.97     36.00 o 
 -11   2   7       69.52       74.65     43.20 o 
 -10   2   7       15.93       22.48     15.16 o 
  -9   2   7      699.46      657.88     19.07 o 
  -8   2   7       93.51      105.49     13.09 o 
  -7   2   7     1022.84      933.54     20.73 o 
  -6   2   7      262.11      247.20     12.51 o 
  -5   2   7      317.99      294.53     12.34 o 
  -4   2   7      267.99      326.40     12.34 o 
  -3   2   7     3160.59     3294.23     36.90 o 
  -2   2   7     3841.25     3844.68     43.38 o 
  -1   2   7     1521.06     1479.58     19.99 o 
   0   2   7     4631.98     4684.31    100.29 o 
   1   2   7     4459.17     4573.05     51.82 o 
   2   2   7      909.49      933.51     19.29 o 
   3   2   7     1199.05     1185.04     35.49 o 
   4   2   7     2511.81     2525.77     97.98 o 
   5   2   7      113.78      181.31     30.86 o 
   6   2   7      314.27      345.74     24.00 o 
   7   2   7      188.23      168.01     25.09 o 
   8   2   7        1.37       47.35     41.99 o 
 -11   3   7       11.60       19.35     38.87 o 
 -10   3   7      514.89      595.98     22.19 o 
  -9   3   7      692.45      690.91     29.32 o 
  -8   3   7       17.08       26.23     15.79 o 
  -7   3   7     3723.81     3905.60     63.82 o 
  -6   3   7     4367.04     4354.11     73.08 o 
  -5   3   7     2346.92     2388.16     35.56 o 
  -4   3   7     1496.28     1378.30     23.93 o 
  -3   3   7    13287.30    13048.65    150.86 o 
  -2   3   7    11214.89    11161.07    121.85 o 
  -1   3   7     4979.41     4813.86     53.74 o 
   0   3   7      562.20      557.59     18.52 o 
   1   3   7      863.17      969.76     17.78 o 
   2   3   7      562.34      610.74     27.77 o 
   3   3   7       71.33       94.67     16.88 o 
   4   3   7      272.70      231.53     27.77 o 
   5   3   7     1301.79     1319.36     29.46 o 
   6   3   7        2.59      -27.68     27.68 o 
   7   3   7      433.59      343.02     28.37 o 
   8   3   7      321.92      238.28     48.60 o 
 -11   4   7       23.56      -32.40     89.49 o 
 -10   4   7       52.76       67.42     21.25 o 
  -9   4   7     1339.56     1395.61     32.40 o 
  -8   4   7        8.16       -7.22     16.88 o 
  -7   4   7      173.57      168.01     14.70 o 
  -6   4   7      441.35      395.86     18.17 o 
  -5   4   7     6253.25     6551.55    106.37 o 
  -4   4   7      772.94      696.09     21.09 o 
  -3   4   7       17.02       10.09     10.80 o 
  -2   4   7     1023.24     1141.11     16.26 o 
  -1   4   7      405.32      409.98     13.35 o 
   0   4   7     6285.20     6359.73     73.59 o 
   1   4   7       72.03       54.96     12.23 o 
   2   4   7     2307.75     2299.37     36.00 o 
   3   4   7     2008.48     1999.93     42.43 o 
   4   4   7      136.00      169.75     25.09 o 
   5   4   7       12.77       20.06     21.82 o 
   6   4   7      694.98      750.15     30.49 o 
   7   4   7      831.74      717.65     31.58 o 
   8   4   7        2.72      -27.77     51.28 o 
 -10   5   7      322.54      341.77     25.02 o 
  -9   5   7      291.22      282.66     22.60 o 
  -8   5   7       31.08       56.41     22.35 o 
  -7   5   7     2822.85     2855.71     57.21 o 
  -6   5   7     8729.38     9252.12    161.41 o 
  -5   5   7     2392.08     2375.61     43.27 o 
  -4   5   7     2162.99     2165.60     30.40 o 
  -3   5   7     4026.73     3858.12     59.40 o 
  -2   5   7     3389.76     3275.31     40.19 o 
  -1   5   7     3234.73     3388.22     38.92 o 
   0   5   7      134.30       85.29     12.23 o 
   1   5   7     4181.66     4212.83     50.03 o 
   2   5   7      709.08      732.30     17.39 o 
   3   5   7        7.52       43.25     19.55 o 
   4   5   7     2108.74     2103.54     36.54 o 
   5   5   7      342.73      349.32     30.09 o 
   6   5   7       47.02       59.40     25.09 o 
   7   5   7       83.19      154.43     37.80 o 
   8   5   7      116.21       88.38     43.09 o 
 -10   6   7      149.04      119.47     26.71 o 
  -9   6   7      359.08      377.72     27.21 o 
  -8   6   7     1526.10     1642.17     38.72 o 
  -7   6   7     2013.82     2036.77     45.82 o 
  -6   6   7     1372.09     1449.72     34.72 o 
  -5   6   7    12569.59    13059.46    217.36 o 
  -4   6   7     2054.61     2077.23     29.99 o 
  -3   6   7       75.84       89.96      9.23 o 
  -2   6   7     2884.83     2688.03     33.61 o 
  -1   6   7     2795.91     2825.87     60.18 o 
   0   6   7       51.24       67.63     14.06 o 
   1   6   7      541.07      614.54     18.17 o 
   2   6   7     1052.37     1087.96     22.99 o 
   3   6   7      966.46      995.65     42.43 o 
   4   6   7       75.48       81.06     19.07 o 
   5   6   7     1004.10      920.31     51.69 o 
   6   6   7      121.10      131.83     24.00 o 
   7   6   7      174.93       71.19     39.81 o 
   8   6   7       21.20       13.30     34.04 o 
 -10   7   7       24.66       34.88     30.49 o 
  -9   7   7       87.26       88.04     40.12 o 
  -8   7   7       65.04       35.46     37.80 o 
  -7   7   7       45.27       26.74     19.55 o 
  -6   7   7        3.29        2.79     22.60 o 
  -5   7   7      642.45      662.23     13.61 o 
  -4   7   7      877.05      901.55     20.06 o 
  -3   7   7      831.92      814.72     25.46 o 
  -2   7   7      971.32      910.66     17.35 o 
  -1   7   7     9010.93     9221.47    118.86 o 
   0   7   7      707.48      686.10     18.55 o 
   1   7   7     2489.42     2585.84     34.71 o 
   2   7   7       22.26       11.22     13.69 o 
   3   7   7      590.98      540.59     48.60 o 
   4   7   7     1719.34     1732.29     35.49 o 
   5   7   7     1557.07     1597.36     33.82 o 
   6   7   7        2.51       -1.79     27.21 o 
   7   7   7      137.62      180.53     51.28 o 
 -10   8   7      103.06       67.12     30.09 o 
  -9   8   7      478.95      420.31     30.49 o 
  -8   8   7      425.95      445.00     28.90 o 
  -7   8   7       77.50       74.83     22.37 o 
  -6   8   7      397.28      415.53     25.02 o 
  -5   8   7       42.65       39.22     11.57 o 
  -4   8   7     1614.40     1631.66     23.44 o 
  -3   8   7     9071.92     9268.88    118.19 o 
  -2   8   7     2229.80     2050.64     29.46 o 
  -1   8   7     2008.37     2006.84     31.08 o 
   0   8   7      574.76      586.30     20.83 o 
   1   8   7     6790.94     7009.10     89.47 o 
   2   8   7      107.18      150.68     19.29 o 
   3   8   7     1102.48     1080.70     37.80 o 
   4   8   7      110.47      133.55     22.91 o 
   5   8   7       80.37       87.18     25.09 o 
   6   8   7       17.47       19.80     28.90 o 
   7   8   7       34.54       37.03     41.46 o 
  -9   9   7        2.04        6.80     29.40 o 
  -8   9   7       91.62       59.88     27.37 o 
  -7   9   7      474.23      505.51     30.40 o 
  -6   9   7     1086.95     1144.36     31.63 o 
  -5   9   7      614.24      633.07     15.79 o 
  -4   9   7     1065.81     1038.76     18.45 o 
  -3   9   7     1113.93     1186.99     21.74 o 
  -2   9   7       93.67       79.15     21.60 o 
  -1   9   7     1410.46     1418.02     25.09 o 
   0   9   7     5519.66     5524.47    115.72 o 
   1   9   7      342.13      352.61     18.55 o 
   2   9   7     2726.31     2942.72     81.78 o 
   3   9   7        0.25       12.34     13.89 o 
   4   9   7       21.07        0.99     30.32 o 
   5   9   7        0.66      -11.57     43.97 o 
   6   9   7        0.39      -30.86     44.75 o 
   7   9   7       22.89       24.61     42.51 o 
  -9  10   7      431.08      438.38     31.08 o 
  -8  10   7      158.72      144.17     26.69 o 
  -7  10   7        5.55       12.14     24.46 o 
  -6  10   7      921.88      907.18     17.78 o 
  -5  10   7       34.75       36.79     23.92 o 
  -4  10   7       16.36       22.24     12.96 o 
  -3  10   7     3441.41     3598.54     52.46 o 
  -2  10   7      472.01      435.89     18.55 o 
  -1  10   7     1477.82     1472.02     27.28 o 
   0  10   7        5.82       39.35     18.55 o 
   1  10   7     5815.60     6092.01     84.01 o 
   2  10   7        6.07      -13.99     13.99 o 
   3  10   7     1962.44     2120.24     35.15 o 
   4  10   7       19.19       20.06     26.19 o 
   5  10   7       99.53       74.83     29.46 o 
   6  10   7      162.55      151.02     36.54 o 
  -9  11   7      142.52      178.43     41.42 o 
  -8  11   7      724.85      602.42     32.62 o 
  -7  11   7      931.18      962.77     17.35 o 
  -6  11   7     1316.67     1306.51     22.35 o 
  -5  11   7      410.17      395.33     14.70 o 
  -4  11   7     1694.20     1616.38     26.12 o 
  -3  11   7      942.86      939.68     22.91 o 
  -2  11   7      580.97      518.10     20.16 o 
  -1  11   7      721.39      711.65     21.82 o 
   0  11   7     2740.58     2819.19     44.18 o 
   1  11   7     1209.75     1245.53     28.90 o 
   2  11   7        3.55       37.56     22.35 o 
   3  11   7        1.16        6.08     16.25 o 
   4  11   7     1255.55     1238.54     36.00 o 
   5  11   7     1503.48     1471.65     71.75 o 
   6  11   7       66.87       71.07     37.63 o 
  -8  12   7     1120.44      990.54     81.01 o 
  -7  12   7      329.59      336.22     15.79 o 
  -6  12   7      667.67      712.38     17.35 o 
  -5  12   7     2778.47     2692.09     49.38 o 
  -4  12   7     3129.04     3213.25     44.73 o 
  -3  12   7        4.79       14.66     16.37 o 
  -2  12   7     3250.31     3170.58     44.73 o 
  -1  12   7      764.58      799.26     24.00 o 
   0  12   7       92.01      122.90     21.82 o 
   1  12   7      322.85      331.11     21.82 o 
   2  12   7       82.34       98.88     25.62 o 
   3  12   7      369.13      406.18     40.12 o 
   4  12   7      180.18      199.86     24.00 o 
   5  12   7      147.97       99.10     36.54 o 
   6  12   7      188.33      223.61     54.55 o 
  -8  13   7      165.58      165.52     87.95 o 
  -7  13   7        4.56        5.27     21.95 o 
  -6  13   7      290.66      254.51     25.46 o 
  -5  13   7       93.37       86.73     15.16 o 
  -4  13   7      406.73      437.00     32.40 o 
  -3  13   7      102.74      111.18     21.82 o 
  -2  13   7       43.18       24.90     23.44 o 
  -1  13   7        8.01       -9.97     26.23 o 
   0  13   7      156.34      159.51     19.64 o 
   1  13   7     1302.19     1355.89     32.17 o 
   2  13   7      126.03      100.35     25.09 o 
   3  13   7      310.96      307.22     20.79 o 
   4  13   7      395.05      415.04     51.82 o 
   5  13   7      218.00      228.18     59.40 o 
  -7  14   7      932.24      890.08     78.69 o 
  -6  14   7        7.14      -17.35     17.35 o 
  -5  14   7     1570.34     1619.26     30.49 o 
  -4  14   7     3024.51     3174.78     49.06 o 
  -3  14   7       38.47       52.46     30.86 o 
  -2  14   7      542.80      491.88     22.91 o 
  -1  14   7     1200.67     1227.28     37.80 o 
   0  14   7      586.87      623.83     28.37 o 
   1  14   7      247.04      208.69     25.91 o 
   2  14   7      223.05      199.89     25.09 o 
   3  14   7      278.73      262.19     50.19 o 
   4  14   7       97.86       34.33     41.99 o 
   5  14   7       69.51       81.78     54.55 o 
  -6  15   7      941.91      909.04     42.63 o 
  -5  15   7        0.75       -8.87     21.50 o 
  -4  15   7     1059.54     1010.11     25.02 o 
  -3  15   7      862.62      876.12     29.22 o 
  -2  15   7      118.68      111.87     22.91 o 
  -1  15   7      787.29      742.63     25.09 o 
   0  15   7       10.08       34.72     27.28 o 
   1  15   7      729.23      653.50     28.37 o 
   2  15   7      634.93      567.70     54.78 o 
   3  15   7      557.01      458.64     78.69 o 
   4  15   7      693.12      740.44     51.28 o 
  -6  16   7        3.52       44.33     51.00 o 
  -5  16   7       17.20       13.89     27.28 o 
  -4  16   7      510.04      508.22     25.48 o 
  -3  16   7      229.51      212.20     27.21 o 
  -2  16   7      807.97      782.49     33.26 o 
  -1  16   7       95.80       77.92     30.09 o 
   0  16   7     2618.10     2643.03     61.10 o 
   1  16   7       14.02        0.77     40.89 o 
   2  16   7        1.35       27.61     35.45 o 
   3  16   7       95.54       92.42     43.60 o 
  -4  17   7        1.14      -24.39     24.39 o 
  -3  17   7      844.25      779.84     33.26 o 
  -2  17   7     1093.47     1094.01     37.10 o 
  -1  17   7      937.78      865.94     36.00 o 
   0  17   7       16.93        8.72     42.99 o 
   1  17   7       11.77       27.02     41.42 o 
   2  17   7       99.64       59.40     42.55 o 
  -2  18   7      610.50      583.25     33.26 o 
  -1  18   7      219.68      187.19     40.37 o 
   0  18   7     1405.22     1406.16     58.89 o 
 -10   0   8      249.35      307.05     60.18 o 
  -8   0   8      401.68      461.35     57.09 o 
  -6   0   8     2534.46     2689.41     52.46 o 
  -4   0   8      460.90      430.49     12.34 o 
  -2   0   8     1763.98     1978.10     30.86 o 
   0   0   8     5976.45     6212.03     98.75 o 
   2   0   8      897.51      899.56     26.23 o 
   4   0   8     5834.55     6469.71    108.01 o 
   6   0   8       11.69       21.60     21.60 o 
   8   0   8      149.85      177.44     78.69 o 
 -11   1   8      183.74      144.72     44.80 o 
 -10   1   8      452.53      444.49     17.80 o 
  -9   1   8     1508.17     1614.07     31.08 o 
  -8   1   8      211.64      240.14     10.32 o 
  -7   1   8     1976.70     2006.77     35.45 o 
  -6   1   8       91.99      111.44      9.82 o 
  -5   1   8     9790.89     9760.88    153.73 o 
  -4   1   8      650.06      646.85     10.32 o 
  -3   1   8      501.05      546.23     10.32 o 
  -2   1   8     2065.86     2151.51     24.81 o 
  -1   1   8     8183.31     8387.89     86.96 o 
   0   1   8      698.28      699.69     15.79 o 
   1   1   8      824.35      848.65     17.46 o 
   2   1   8        0.04       -0.77     12.00 o 
   3   1   8     1748.70     1943.68     29.46 o 
   4   1   8      197.24      193.15     17.74 o 
   5   1   8       23.50        7.36     14.06 o 
   6   1   8      362.47      323.96     22.37 o 
   7   1   8      118.82      185.58     31.63 o 
   8   1   8      155.69       99.20     37.63 o 
 -11   2   8       16.08       30.73     47.37 o 
 -10   2   8      109.46      115.37     15.16 o 
  -9   2   8      531.11      498.20     16.88 o 
  -8   2   8      405.95      430.12     14.70 o 
  -7   2   8     1509.13     1431.77     26.71 o 
  -6   2   8      241.75      275.24     12.51 o 
  -5   2   8        1.97       -8.67     11.42 o 
  -4   2   8     3203.88     3160.44     36.25 o 
  -3   2   8     9185.79     8887.75     92.43 o 
  -2   2   8      220.21      238.50      9.23 o 
  -1   2   8     4695.01     4486.50     68.66 o 
   0   2   8     1503.12     1419.41     21.50 o 
   1   2   8     3631.04     3803.97     44.75 o 
   2   2   8      567.21      543.24     16.37 o 
   3   2   8     1209.97     1274.69     22.35 o 
   4   2   8      774.30      753.81     22.22 o 
   5   2   8      190.14      213.98     18.83 o 
   6   2   8      153.62      128.94     19.64 o 
   7   2   8       37.01       41.00     49.38 o 
   8   2   8      248.08      242.39     52.84 o 
 -11   3   8        9.30      -44.85     47.83 o 
 -10   3   8      209.15      238.18     18.88 o 
  -9   3   8     1084.32     1178.13     26.19 o 
  -8   3   8      202.59      153.84     14.70 o 
  -7   3   8       80.48       69.34     13.61 o 
  -6   3   8     1139.70     1142.27     45.52 o 
  -5   3   8     1754.11     1780.37     29.40 o 
  -4   3   8     2114.95     2053.50     25.91 o 
  -3   3   8     2702.85     2685.75     32.06 o 
  -2   3   8      209.25      191.42     12.34 o 
  -1   3   8     1195.86     1209.78     17.78 o 
   0   3   8      386.71      341.78     12.96 o 
   1   3   8     2930.24     2885.86     36.33 o 
   2   3   8       25.55        9.26     16.37 o 
   3   3   8        6.65       -6.17     16.37 o 
   4   3   8      245.11      180.86     19.64 o 
   5   3   8      226.97      220.27     26.12 o 
   6   3   8      431.10      416.80     29.40 o 
   7   3   8      370.32      408.29     45.27 o 
 -10   4   8      102.45       90.26     22.84 o 
  -9   4   8       65.62       54.20     16.88 o 
  -8   4   8       35.98       56.99     16.88 o 
  -7   4   8       49.62       46.89     18.52 o 
  -6   4   8     1316.59     1337.61     25.91 o 
  -5   4   8       12.73       26.12     15.16 o 
  -4   4   8    14698.70    14521.20    182.40 o 
  -3   4   8     9791.87     9717.63    112.39 o 
  -2   4   8     1188.42     1137.81     20.83 o 
  -1   4   8     5127.10     4990.42     55.95 o 
   0   4   8     9242.32     9504.64    103.23 o 
   1   4   8     2895.83     2896.78     38.44 o 
   2   4   8     1038.70     1074.07     31.63 o 
   3   4   8     1382.50     1483.13     31.58 o 
   4   4   8      483.67      489.00     22.91 o 
   5   4   8       51.76       13.89     21.82 o 
   6   4   8        5.22      -17.39     22.35 o 
   7   4   8       32.10       40.89     42.43 o 
 -10   5   8      145.74      163.05     32.40 o 
  -9   5   8      691.64      743.20     26.71 o 
  -8   5   8     1486.96     1477.76     35.35 o 
  -7   5   8      254.59      258.53     20.64 o 
  -6   5   8     1181.59     1205.78     28.30 o 
  -5   5   8     2572.31     2621.61     49.30 o 
  -4   5   8      214.78      245.62     28.55 o 
  -3   5   8     7542.27     7462.08     86.01 o 
  -2   5   8     4036.31     3931.61     44.37 o 
  -1   5   8     1891.63     1838.25     23.71 o 
   0   5   8      131.35      156.45     15.43 o 
   1   5   8     2834.51     2667.42     35.81 o 
   2   5   8      588.75      600.54     22.91 o 
   3   5   8       60.83       79.80     20.73 o 
   4   5   8       71.27      101.21     20.73 o 
   5   5   8        5.23      -21.69     27.68 o 
   6   5   8        1.25        1.68     28.55 o 
   7   5   8        2.59      -24.69     37.10 o 
 -10   6   8      423.98      370.86     43.20 o 
  -9   6   8      315.86      399.08     26.71 o 
  -8   6   8       66.45       66.35     22.22 o 
  -7   6   8       17.31       30.82     21.74 o 
  -6   6   8      770.48      825.93     35.49 o 
  -5   6   8      336.91      389.18     21.82 o 
  -4   6   8      819.55      807.76     14.18 o 
  -3   6   8        5.50       28.18     10.32 o 
  -2   6   8       41.10       50.97      9.82 o 
  -1   6   8        5.62        7.04     13.35 o 
   0   6   8     1944.90     1980.10     29.22 o 
   1   6   8     1488.72     1493.34     24.81 o 
   2   6   8      387.25      380.07     34.72 o 
   3   6   8       93.11      111.18     19.64 o 
   4   6   8      143.29      163.20     21.82 o 
   5   6   8      491.65      423.06     27.77 o 
   6   6   8      320.74      305.68     40.89 o 
   7   6   8       10.21       57.97     39.97 o 
 -10   7   8      120.49       70.50     28.69 o 
  -9   7   8        1.23       13.68     28.30 o 
  -8   7   8     2160.59     2172.36     48.47 o 
  -7   7   8     1456.93     1656.20     67.89 o 
  -6   7   8       95.49      103.17     21.25 o 
  -5   7   8      157.81      155.11     24.53 o 
  -4   7   8     9950.00    10321.72    133.25 o 
  -3   7   8     4326.10     4265.90     53.33 o 
  -2   7   8     7851.71     7863.19     96.64 o 
  -1   7   8      714.82      750.84     18.55 o 
   0   7   8      728.98      725.20     18.88 o 
   1   7   8     1695.24     1729.92     28.12 o 
   2   7   8      333.17      319.79     17.39 o 
   3   7   8      416.00      385.12     25.46 o 
   4   7   8      192.70      230.72     22.35 o 
   5   7   8        0.68        8.00     26.71 o 
   6   7   8       78.84       83.08     49.06 o 
   7   7   8      195.19      224.18     46.36 o 
 -10   8   8      505.78      397.79     31.08 o 
  -9   8   8      111.62      143.39     37.80 o 
  -8   8   8       96.24       96.40     22.35 o 
  -7   8   8        3.21        7.25     21.74 o 
  -6   8   8     1539.90     1644.76     37.03 o 
  -5   8   8      806.22      833.91     15.57 o 
  -4   8   8      207.28      171.77     12.00 o 
  -3   8   8     2735.08     2780.07     37.53 o 
  -2   8   8     1156.89     1258.01     22.83 o 
  -1   8   8      640.51      658.12     23.14 o 
   0   8   8      290.24      245.94     14.46 o 
   1   8   8     1164.63     1194.23     24.80 o 
   2   8   8      138.78      140.38     17.39 o 
   3   8   8       56.57       41.66     19.64 o 
   4   8   8       13.39      -11.57     21.82 o 
   5   8   8      840.04      865.68     33.82 o 
   6   8   8       76.42       56.64     40.90 o 
   7   8   8       64.11       87.93     40.89 o 
  -9   9   8       65.31       54.81     34.25 o 
  -8   9   8      685.31      681.17     29.63 o 
  -7   9   8     2441.84     2589.49     66.35 o 
  -6   9   8       26.07        2.49     21.25 o 
  -5   9   8      152.76      136.20     10.32 o 
  -4   9   8      508.06      502.56     14.70 o 
  -3   9   8     1956.50     1907.30     28.77 o 
  -2   9   8      173.07      162.15     13.61 o 
  -1   9   8       43.31       85.37     23.14 o 
   0   9   8        5.89       41.66     18.55 o 
   1   9   8       92.60      120.03     17.78 o 
   2   9   8        2.67        1.30     16.55 o 
   3   9   8     2267.71     2263.05     38.72 o 
   4   9   8        3.13       -6.99     32.40 o 
   5   9   8      323.19      303.72     37.03 o 
   6   9   8        0.79       38.65     41.99 o 
  -9  10   8      113.14       64.05     38.57 o 
  -8  10   8       22.81       44.54     33.16 o 
  -7  10   8        9.54       20.42     29.28 o 
  -6  10   8     5849.75     6126.98     81.23 o 
  -5  10   8       83.77       89.89     24.69 o 
  -4  10   8     3140.43     3244.63     58.63 o 
  -3  10   8      968.22      958.78     20.16 o 
  -2  10   8     1439.93     1543.03     29.46 o 
  -1  10   8     1326.03     1312.54     27.28 o 
   0  10   8     1583.36     1590.17     29.46 o 
   1  10   8     1090.13     1167.96     24.10 o 
   2  10   8      861.64      956.70     25.21 o 
   3  10   8     1428.43     1452.67     30.86 o 
   4  10   8       30.34       17.74     24.00 o 
   5  10   8       52.90       79.88     35.45 o 
   6  10   8       19.87       23.36     46.70 o 
  -9  11   8      162.69      142.22     33.16 o 
  -8  11   8        7.83      -31.87     31.87 o 
  -7  11   8     1007.21     1021.90     39.67 o 
  -6  11   8      433.37      437.80     13.61 o 
  -5  11   8      158.60      189.13     15.16 o 
  -4  11   8      252.52      242.84     17.35 o 
  -3  11   8       37.10       62.30     15.79 o 
  -2  11   8     2194.91     2264.85     34.91 o 
  -1  11   8     1265.71     1267.56     26.19 o 
   0  11   8      249.74      285.45     20.16 o 
   1  11   8      898.60      907.64     27.81 o 
   2  11   8      339.39      322.49     23.92 o 
   3  11   8      897.12      946.65     23.67 o 
   4  11   8       15.56      -27.61     30.97 o 
   5  11   8      731.62      797.70     45.27 o 
   6  11   8       24.75      -22.23     45.27 o 
  -8  12   8        1.59       14.26     31.63 o 
  -7  12   8      216.93      206.93     30.32 o 
  -6  12   8     1758.71     1764.03     31.08 o 
  -5  12   8       38.83       60.92     14.70 o 
  -4  12   8       53.76       34.79     17.98 o 
  -3  12   8      516.84      541.64     20.06 o 
  -2  12   8      530.39      608.41     22.91 o 
  -1  12   8     1332.08     1370.17     29.46 o 
   0  12   8      135.07      142.99     21.74 o 
   1  12   8        7.76      -22.35     22.35 o 
   2  12   8       83.70       67.72     18.45 o 
   3  12   8       24.22       33.43     17.94 o 
   4  12   8      215.53      114.00     45.52 o 
   5  12   8       74.43       39.77     47.81 o 
  -8  13   8        4.70        3.47     37.67 o 
  -7  13   8       52.16       25.54     39.10 o 
  -6  13   8      376.35      354.44     16.26 o 
  -5  13   8     1972.05     2110.99     35.49 o 
  -4  13   8      312.45      363.56     19.55 o 
  -3  13   8      699.77      690.50     25.09 o 
  -2  13   8     4409.45     4439.15     63.65 o 
  -1  13   8     1731.53     1850.42     36.54 o 
   0  13   8       16.03       16.20     22.91 o 
   1  13   8     1657.54     1767.07     35.45 o 
   2  13   8     1643.45     1715.60     39.81 o 
   3  13   8       49.82       23.01     33.17 o 
   4  13   8      124.29      173.71     43.64 o 
   5  13   8      118.44       62.67     45.79 o 
  -7  14   8      875.87      798.72     56.75 o 
  -6  14   8        0.63        3.88     19.99 o 
  -5  14   8        4.07       17.72     17.98 o 
  -4  14   8      528.14      542.60     21.74 o 
  -3  14   8      192.86      227.63     22.19 o 
  -2  14   8      415.54      423.25     34.72 o 
  -1  14   8      184.90      224.82     20.73 o 
   0  14   8      881.34      878.76     31.64 o 
   1  14   8        4.80       20.83     26.19 o 
   2  14   8      309.99      356.60     29.46 o 
   3  14   8       42.27       87.93     41.99 o 
   4  14   8        1.81        2.60     38.14 o 
  -6  15   8      418.69      379.50     49.80 o 
  -5  15   8      146.83      144.36     24.69 o 
  -4  15   8       47.89       37.03     19.55 o 
  -3  15   8      243.69      180.46     23.14 o 
  -2  15   8      654.21      538.42     25.02 o 
  -1  15   8      612.21      600.45     26.12 o 
   0  15   8       70.23       93.35     28.37 o 
   1  15   8      369.50      382.71     32.73 o 
   2  15   8      451.36      535.85     54.00 o 
   3  15   8       33.89       52.63     43.60 o 
  -5  16   8      222.49      248.79     40.89 o 
  -4  16   8      265.23      267.91     31.63 o 
  -3  16   8     2114.65     2076.62     49.63 o 
  -2  16   8       39.84       41.66     32.73 o 
  -1  16   8      279.53      233.76     36.00 o 
   0  16   8     1085.90      953.04     56.32 o 
   1  16   8      112.50      158.16     41.46 o 
   2  16   8      156.85      187.86     38.72 o 
  -4  17   8      343.84      311.52     33.11 o 
  -3  17   8       21.58       37.86     28.12 o 
  -2  17   8      195.85      162.15     42.43 o 
  -1  17   8       48.08       43.97     31.64 o 
   0  17   8        4.87      -16.97     49.10 o 
   1  17   8       40.41       64.81     37.10 o 
 -11   0   9      166.54      -21.60     86.41 o 
  -9   0   9       24.31       91.04     55.55 o 
  -7   0   9      731.21      768.40     66.35 o 
  -5   0   9     5085.89     5056.34     87.95 o 
  -3   0   9     4582.05     4354.29     63.26 o 
  -1   0   9     8697.13     9000.19    137.33 o 
   1   0   9     8893.49     9379.77    155.84 o 
   3   0   9      474.14      390.37     24.69 o 
   5   0   9      204.86      188.24     21.60 o 
   7   0   9       34.78       46.29     64.81 o 
 -11   1   9        5.46        0.56     51.52 o 
 -10   1   9      487.36      484.03     55.61 o 
  -9   1   9        0.76      -38.19     38.19 o 
  -8   1   9      708.15      692.33     15.13 o 
  -7   1   9        4.38        5.97      8.13 o 
  -6   1   9      531.40      534.83     14.18 o 
  -5   1   9        1.94        3.23      6.94 o 
  -4   1   9      119.14      120.35      7.64 o 
  -3   1   9      499.03      513.27     11.42 o 
  -2   1   9     2422.80     2346.11     27.21 o 
  -1   1   9     1433.77     1517.39     20.83 o 
   0   1   9     2420.75     2546.71     31.64 o 
   1   1   9       27.42       66.35     16.97 o 
   2   1   9      353.65      400.48     17.46 o 
   3   1   9      622.06      659.34     21.25 o 
   4   1   9        1.84        4.74     14.70 o 
   5   1   9        9.14        6.29     13.99 o 
   6   1   9      129.80       95.44     16.42 o 
   7   1   9       73.99       47.06     38.19 o 
 -10   2   9      513.48      591.59     82.55 o 
  -9   2   9      122.78      117.81     17.74 o 
  -8   2   9      350.92      424.45     13.61 o 
  -7   2   9     1350.80     1426.49     27.28 o 
  -6   2   9      714.30      695.90     16.88 o 
  -5   2   9     1338.96     1252.94     23.93 o 
  -4   2   9      856.63      815.55     13.09 o 
  -3   2   9     6750.72     6595.68     71.31 o 
  -2   2   9      561.27      539.54     29.32 o 
  -1   2   9     2429.30     2385.69     30.74 o 
   0   2   9     1524.99     1513.00     22.60 o 
   1   2   9     1773.92     1796.36     35.49 o 
   2   2   9       51.94       93.36     18.88 o 
   3   2   9     1072.56     1022.72     25.91 o 
   4   2   9      243.73      242.23     25.46 o 
   5   2   9      111.16       77.63     20.56 o 
   6   2   9      497.79      339.77     51.69 o 
   7   2   9       53.29       97.98     54.55 o 
 -10   3   9      319.62      297.80     31.63 o 
  -9   3   9        5.20        0.06     13.61 o 
  -8   3   9      596.70      579.67     24.69 o 
  -7   3   9       20.67       24.32     13.61 o 
  -6   3   9     1060.43     1034.43     22.35 o 
  -5   3   9        6.21        4.18     12.96 o 
  -4   3   9      673.09      646.07     14.66 o 
  -3   3   9     2213.45     2151.52     25.91 o 
  -2   3   9      332.66      329.43     14.06 o 
  -1   3   9     1555.68     1484.06     47.83 o 
   0   3   9      791.27      790.44     18.17 o 
   1   3   9      189.44      192.68     16.26 o 
   2   3   9     3253.63     3404.99     46.13 o 
   3   3   9      419.43      424.13     20.76 o 
   4   3   9        6.05       27.77     19.28 o 
   5   3   9      127.44      163.30     20.76 o 
   6   3   9      374.63      357.97     27.68 o 
   7   3   9       21.56        8.52     37.63 o 
 -10   4   9      366.68      395.00     37.03 o 
  -9   4   9      494.98      483.68     19.07 o 
  -8   4   9      114.98      123.62     16.26 o 
  -7   4   9     2006.65     2100.94     38.19 o 
  -6   4   9     2690.88     2687.81     47.80 o 
  -5   4   9      150.31      157.35     29.32 o 
  -4   4   9      300.17      326.84      9.23 o 
  -3   4   9     3040.68     3048.69     36.44 o 
  -2   4   9     2035.46     1995.62     25.48 o 
  -1   4   9      225.61      232.47     20.83 o 
   0   4   9       16.76       13.12     14.25 o 
   1   4   9      176.30      136.87     16.97 o 
   2   4   9      464.52      447.78     20.76 o 
   3   4   9      954.23      962.12     25.09 o 
   4   4   9       70.84      106.67     24.00 o 
   5   4   9      331.19      340.79     38.57 o 
   6   4   9       17.06       14.67     44.49 o 
   7   4   9      296.26      261.12     81.78 o 
 -10   5   9      210.96      195.33     50.15 o 
  -9   5   9       94.41      143.97     20.16 o 
  -8   5   9     1943.50     1817.22     40.64 o 
  -7   5   9     1612.11     1589.47     35.35 o 
  -6   5   9     2468.18     2545.84     67.12 o 
  -5   5   9     5157.31     5239.91     83.25 o 
  -4   5   9      834.46      857.95     22.37 o 
  -3   5   9       92.59       78.77     13.12 o 
  -2   5   9       44.68       47.59     11.85 o 
  -1   5   9      689.08      663.99     17.74 o 
   0   5   9      421.95      429.43     17.74 o 
   1   5   9      265.44      253.92     16.26 o 
   2   5   9     2262.48     2300.78     37.10 o 
   3   5   9      248.63      284.78     22.91 o 
   4   5   9      211.08      226.00     22.35 o 
   5   5   9       71.54      115.06     22.91 o 
   6   5   9      266.55      272.31     37.63 o 
   7   5   9       88.30       61.55     55.09 o 
 -10   6   9        1.61      -18.52     40.12 o 
  -9   6   9      282.61      279.12     21.25 o 
  -8   6   9       88.59       59.64     21.74 o 
  -7   6   9     1455.27     1455.20     31.87 o 
  -6   6   9     2153.13     2242.49     42.98 o 
  -5   6   9       96.34      101.94     33.95 o 
  -4   6   9      225.69      264.69     16.97 o 
  -3   6   9       71.85       68.22     11.11 o 
  -2   6   9    10007.52    10093.93    117.53 o 
  -1   6   9       30.65       30.09     12.96 o 
   0   6   9     1310.25     1347.91     21.87 o 
   1   6   9     1264.65     1305.24     25.91 o 
   2   6   9     1305.51     1273.24     27.81 o 
   3   6   9     2268.53     2398.21     48.60 o 
   4   6   9      637.93      679.65     43.20 o 
   5   6   9      159.63      153.48     25.09 o 
   6   6   9       10.14       -6.94     36.00 o 
 -10   7   9       85.96       86.63     36.33 o 
  -9   7   9      166.77      170.74     24.81 o 
  -8   7   9     1458.91     1355.15     34.86 o 
  -7   7   9      239.78      271.41     22.35 o 
  -6   7   9       70.66       76.35     17.98 o 
  -5   7   9      586.24      609.56     27.00 o 
  -4   7   9     6632.94     6793.76     86.96 o 
  -3   7   9      741.08      685.82     21.60 o 
  -2   7   9      489.58      493.81     16.68 o 
  -1   7   9        0.30       24.32     13.35 o 
   0   7   9     1067.77     1070.07     22.83 o 
   1   7   9       70.04       75.61     14.81 o 
   2   7   9      109.06      102.92     17.39 o 
   3   7   9        4.56       48.60     25.09 o 
   4   7   9      225.02      212.01     27.77 o 
   5   7   9       88.95       54.05     35.81 o 
   6   7   9        0.92       21.43     43.09 o 
  -9   8   9      315.58      243.37     29.28 o 
  -8   8   9       15.54      -22.81     48.60 o 
  -7   8   9       57.07      124.01     25.91 o 
  -6   8   9      297.64      294.15     25.09 o 
  -5   8   9      113.82      104.72     12.34 o 
  -4   8   9       85.63       84.08     12.96 o 
  -3   8   9       39.08       35.69     12.51 o 
  -2   8   9     4407.24     4598.52     59.27 o 
  -1   8   9      705.11      683.20     18.88 o 
   0   8   9       18.35       45.28     15.79 o 
   1   8   9        2.21       14.24     16.68 o 
   2   8   9     1163.41     1220.19     25.21 o 
   3   8   9       79.11      126.51     23.44 o 
   4   8   9      377.74      458.20     26.71 o 
   5   8   9       34.11       85.64     49.10 o 
   6   8   9       15.62       24.63     44.18 o 
  -9   9   9       56.10      111.39     34.25 o 
  -8   9   9      127.99      126.40     30.49 o 
  -7   9   9      311.57      314.34     28.55 o 
  -6   9   9       13.77       21.38     22.83 o 
  -5   9   9       67.43       65.35      9.23 o 
  -4   9   9     2689.97     2795.27     74.06 o 
  -3   9   9       82.51       51.64     17.74 o 
  -2   9   9      506.76      540.67     16.88 o 
  -1   9   9      246.95      242.60     21.82 o 
   0   9   9     7776.09     8286.87    108.23 o 
   1   9   9       19.47        8.91     16.68 o 
   2   9   9      434.72      459.32     23.14 o 
   3   9   9        8.09       -3.86     22.91 o 
   4   9   9        4.62      -20.06     24.00 o 
   5   9   9       19.33       45.11     45.59 o 
   6   9   9       96.37       91.64     39.23 o 
  -9  10   9      776.96      715.08     46.76 o 
  -8  10   9      325.58      349.66     33.95 o 
  -7  10   9      186.47      183.21     27.02 o 
  -6  10   9      140.12      145.36     30.03 o 
  -5  10   9       45.14       44.44     10.75 o 
  -4  10   9      376.47      367.30     20.83 o 
  -3  10   9      269.20      249.75     16.88 o 
  -2  10   9      214.42      195.28     54.00 o 
  -1  10   9     1608.74     1755.93     30.55 o 
   0  10   9       56.73       38.20     17.39 o 
   1  10   9       69.20       78.47     18.17 o 
   2  10   9       55.47       35.93     18.52 o 
   3  10   9        5.06       -3.09     35.49 o 
   4  10   9      432.08      328.04     44.10 o 
   5  10   9       34.97       47.60     39.54 o 
  -8  11   9      161.43      162.77     31.08 o 
  -7  11   9       65.49       44.29     27.68 o 
  -6  11   9        4.98        2.06      9.64 o 
  -5  11   9     1178.71     1205.88     21.25 o 
  -4  11   9     2170.04     2094.54     32.68 o 
  -3  11   9      469.19      455.38     19.07 o 
  -2  11   9      293.88      215.60     22.35 o 
  -1  11   9       53.22       55.55     20.06 o 
   0  11   9     3523.98     3906.06     60.19 o 
   1  11   9      236.20      222.79     18.17 o 
   2  11   9       97.03      127.90     18.83 o 
   3  11   9       41.28       64.65     18.07 o 
   4  11   9      501.42      470.56     54.00 o 
   5  11   9      225.53      170.35     68.66 o 
  -8  12   9       40.05       22.37     30.32 o 
  -7  12   9      123.06      128.93     30.32 o 
  -6  12   9      266.44      255.90     12.51 o 
  -5  12   9      257.00      293.90     15.79 o 
  -4  12   9      135.63      142.68     16.88 o 
  -3  12   9      826.84      738.58     21.09 o 
  -2  12   9      527.90      540.39     37.80 o 
  -1  12   9      228.20      172.63     21.82 o 
   0  12   9     1134.13     1126.73     27.28 o 
   1  12   9      128.31      130.01     20.39 o 
   2  12   9      133.35      133.72     27.00 o 
   3  12   9      100.68       79.77     23.14 o 
   4  12   9      590.85      601.82     42.55 o 
  -7  13   9      273.44      221.44     35.45 o 
  -6  13   9      502.71      453.29     18.45 o 
  -5  13   9     1860.85     1883.80     34.36 o 
  -4  13   9      218.44      250.21     23.92 o 
  -3  13   9        3.58      -19.07     19.07 o 
  -2  13   9       51.49       62.49     21.82 o 
  -1  13   9       68.14       86.14     44.75 o 
   0  13   9       97.06      100.48     27.02 o 
   1  13   9      344.87      281.36     26.19 o 
   2  13   9      201.41      186.13     23.00 o 
   3  13   9       25.81      -12.96     46.29 o 
   4  13   9       23.60        1.48     38.72 o 
  -7  14   9      723.32      678.58     72.52 o 
  -6  14   9        0.65       32.98     29.11 o 
  -5  14   9      377.41      363.97     34.72 o 
  -4  14   9       41.96       26.89     19.07 o 
  -3  14   9       50.25       33.70     39.35 o 
  -2  14   9        4.58        1.85     19.07 o 
  -1  14   9      203.55      181.85     20.73 o 
   0  14   9      930.79      951.42     35.96 o 
   1  14   9     1024.15     1078.11     38.14 o 
   2  14   9        0.92      -26.73     28.36 o 
   3  14   9      205.50      204.84     44.18 o 
  -6  15   9      209.41      240.86     62.16 o 
  -5  15   9      209.81      150.50     38.57 o 
  -4  15   9      296.26      292.72     29.32 o 
  -3  15   9     1293.93     1319.90     36.25 o 
  -2  15   9        1.43       40.12     37.03 o 
  -1  15   9     1224.65     1221.10     41.46 o 
   0  15   9       28.31        7.43     29.63 o 
   1  15   9      242.36      278.67     53.23 o 
   2  15   9       68.75       88.44     43.09 o 
  -5  16   9       84.38       84.86     33.95 o 
  -4  16   9      330.55      306.59     33.74 o 
  -3  16   9      240.56      216.33     25.02 o 
  -2  16   9      230.88      163.91     31.84 o 
  -1  16   9       39.29       30.04     40.12 o 
   0  16   9       21.58      -34.11     34.11 o 
   1  16   9       16.17       19.29     36.00 o 
  -2  17   9       43.38       16.20     30.55 o 
  -1  17   9      658.98      519.79     34.71 o 
 -10   0  10       88.11       64.81     87.95 o 
  -8   0  10     5926.50     6076.25    291.62 o 
  -6   0  10     2053.59     2147.83     40.12 o 
  -4   0  10     2671.33     2723.36     46.29 o 
  -2   0  10     1801.06     1820.71     32.40 o 
   0   0  10      288.14      305.51     23.14 o 
   2   0  10      521.90      533.87     27.77 o 
   4   0  10      232.08      302.42     27.77 o 
   6   0  10       21.27        7.71     74.06 o 
 -10   1  10      210.71      138.87     44.73 o 
  -9   1  10      478.22      493.06     53.38 o 
  -8   1  10      478.48      530.15     78.69 o 
  -7   1  10       51.56       72.32     15.43 o 
  -6   1  10      129.36      125.58     11.42 o 
  -5   1  10      552.79      542.41     10.91 o 
  -4   1  10     1814.10     1867.99     23.93 o 
  -3   1  10      153.69      164.95     10.32 o 
  -2   1  10      131.57       89.67     11.42 o 
  -1   1  10      612.88      612.81     15.79 o 
   0   1  10      483.28      481.08     17.46 o 
   1   1  10     4612.29     4796.76     61.72 o 
   2   1  10      275.36      326.12     15.79 o 
   3   1  10     1591.15     1746.87     37.80 o 
   4   1  10      202.97      210.49     18.45 o 
   5   1  10      438.95      355.63     23.34 o 
   6   1  10        0.46       -2.57     23.46 o 
 -10   2  10       39.36      104.51     45.19 o 
  -9   2  10      104.09       92.71     16.97 o 
  -8   2  10     2884.42     2942.36     57.55 o 
  -7   2  10       19.51       -5.00     11.42 o 
  -6   2  10      335.44      328.37     19.29 o 
  -5   2  10      113.08      113.15     10.80 o 
  -4   2  10     4055.80     4126.88     47.97 o 
  -3   2  10     1134.17     1151.98     17.78 o 
  -2   2  10      193.30      210.35     12.51 o 
  -1   2  10      590.69      587.42     15.57 o 
   0   2  10        7.64       27.33     15.43 o 
   1   2  10      104.33      111.95     17.35 o 
   2   2  10     1007.98     1012.74     31.63 o 
   3   2  10     2341.15     2317.21     38.00 o 
   4   2  10        4.60        1.42     20.83 o 
   5   2  10      299.22      291.62     21.60 o 
   6   2  10      209.67      199.22     32.13 o 
 -10   3  10       65.23      126.36     50.15 o 
  -9   3  10      338.29      321.38     17.74 o 
  -8   3  10       41.17       66.16     13.35 o 
  -7   3  10       29.94       38.57     13.61 o 
  -6   3  10     2025.10     1883.22     34.91 o 
  -5   3  10      782.20      820.87     19.64 o 
  -4   3  10     9538.74     9306.68    108.97 o 
  -3   3  10     2172.97     2246.07     28.53 o 
  -2   3  10     1326.99     1306.76     19.99 o 
  -1   3  10     3076.26     3169.28     38.17 o 
   0   3  10     2244.24     2296.01     31.14 o 
   1   3  10       74.43       41.03     18.52 o 
   2   3  10      442.69      560.58     21.50 o 
   3   3  10      229.65      281.02     22.19 o 
   4   3  10      104.78       99.27     57.09 o 
   5   3  10      111.09       76.92     22.19 o 
   6   3  10        8.85       14.11     27.57 o 
 -10   4  10      113.42      185.16     95.66 o 
  -9   4  10      253.49      241.38     17.98 o 
  -8   4  10      398.12      375.85     17.98 o 
  -7   4  10        3.68       -4.98     16.88 o 
  -6   4  10      308.84      342.24     17.98 o 
  -5   4  10       56.76       28.55     18.55 o 
  -4   4  10     3757.75     3833.91     48.10 o 
  -3   4  10      258.46      268.84     11.85 o 
  -2   4  10     2029.46     2031.21     27.42 o 
  -1   4  10     3043.98     3122.80     38.87 o 
   0   4  10     2376.68     2409.83     32.24 o 
   1   4  10      159.61      192.87     17.78 o 
   2   4  10      120.65      128.70     17.78 o 
   3   4  10      530.94      512.81     23.29 o 
   4   4  10       12.20        7.49     18.52 o 
   5   4  10      190.65      149.24     22.54 o 
   6   4  10      163.73      138.59     26.98 o 
 -10   5  10       45.21       41.66     66.35 o 
  -9   5  10       68.51       65.58     19.64 o 
  -8   5  10       80.31       89.19     21.60 o 
  -7   5  10      283.53      255.78     18.88 o 
  -6   5  10       78.75       68.31     15.79 o 
  -5   5  10     3780.52     3886.13     64.85 o 
  -4   5  10     1886.21     1822.42     25.91 o 
  -3   5  10      143.22      140.97     11.85 o 
  -2   5  10       43.68       49.38     11.42 o 
  -1   5  10     2647.45     2685.99     34.46 o 
   0   5  10     1031.36     1011.71     20.76 o 
   1   5  10      140.46      124.54     16.97 o 
   2   5  10      119.96      110.06     19.07 o 
   3   5  10       98.17      112.83     21.82 o 
   4   5  10      227.69      220.67     26.19 o 
   5   5  10       43.97       22.37     49.10 o 
   6   5  10       84.22       17.74     31.07 o 
 -10   6  10        7.01      -15.43     40.12 o 
  -9   6  10      906.00      989.98     32.06 o 
  -8   6  10      174.34      207.12     22.35 o 
  -7   6  10       65.23       37.86     21.09 o 
  -6   6  10      917.63      874.60     41.66 o 
  -5   6  10     3582.22     3619.56     62.58 o 
  -4   6  10       69.44       71.11     10.80 o 
  -3   6  10      581.48      537.43     14.06 o 
  -2   6  10     3583.97     3575.85     45.47 o 
  -1   6  10      520.01      538.50     18.52 o 
   0   6  10     1129.57     1213.99     22.60 o 
   1   6  10      372.11      408.55     17.39 o 
   2   6  10      575.56      526.67     23.44 o 
   3   6  10      281.50      293.30     24.00 o 
   4   6  10        0.22       40.12     28.37 o 
   5   6  10        0.45       -2.55     40.90 o 
   6   6  10       17.68      -28.80     44.18 o 
  -9   7  10       96.13       66.63     21.25 o 
  -8   7  10        5.19       20.18     26.58 o 
  -7   7  10      872.70      886.87     74.06 o 
  -6   7  10     1042.87     1010.54     40.89 o 
  -5   7  10       71.53      102.12     21.25 o 
  -4   7  10     1053.09     1070.52     18.45 o 
  -3   7  10       11.28       27.00     12.96 o 
  -2   7  10     2366.71     2490.22     35.49 o 
  -1   7  10      318.35      341.13     18.52 o 
   0   7  10      537.43      593.30     20.76 o 
   1   7  10        1.13       17.02     17.74 o 
   2   7  10     1278.85     1266.05     31.64 o 
   3   7  10       10.40       24.69     27.77 o 
   4   7  10     1130.39     1125.37     33.82 o 
   5   7  10       70.21       52.46     36.00 o 
   6   7  10       14.67       51.88     45.27 o 
  -9   8  10       75.58       49.38     21.09 o 
  -8   8  10      333.09      332.75     26.69 o 
  -7   8  10      501.33      517.73     26.12 o 
  -6   8  10       59.60       32.60     33.17 o 
  -5   8  10     2941.71     2961.22     41.91 o 
  -4   8  10      252.26      235.33     19.29 o 
  -3   8  10       34.04       27.00     13.09 o 
  -2   8  10      626.48      601.78     19.64 o 
  -1   8  10       94.96       76.99     19.29 o 
   0   8  10      569.08      505.08     19.55 o 
   1   8  10      156.89      168.24     20.83 o 
   2   8  10     1668.78     1726.75     32.51 o 
   3   8  10      792.16      860.98     29.46 o 
   4   8  10      273.32       82.52     37.80 o 
   5   8  10      314.64      231.33     45.27 o 
  -9   9  10       80.47       62.70     25.62 o 
  -8   9  10       10.34       -6.56     26.12 o 
  -7   9  10     2691.89     2908.64     60.98 o 
  -6   9  10      457.18      418.76     36.26 o 
  -5   9  10       35.64       29.41      9.23 o 
  -4   9  10      415.07      433.94     15.79 o 
  -3   9  10     1267.92     1273.37     22.83 o 
  -2   9  10      488.78      507.84     18.45 o 
  -1   9  10      309.77      265.93     25.46 o 
   0   9  10      106.14      138.47     19.64 o 
   1   9  10      668.62      692.24     22.22 o 
   2   9  10      180.85      211.80     19.64 o 
   3   9  10       48.16       30.86     25.09 o 
   4   9  10      282.39      333.15     38.19 o 
   5   9  10       48.02       96.44     44.73 o 
  -8  10  10      110.74       91.63     23.93 o 
  -7  10  10      867.79      878.95     35.15 o 
  -6  10  10      216.80      259.30     36.26 o 
  -5  10  10       54.60       45.67     11.42 o 
  -4  10  10       16.92       15.99     13.61 o 
  -3  10  10      348.18      353.43     21.60 o 
  -2  10  10     1198.36     1292.58     25.62 o 
  -1  10  10      750.08      768.75     21.09 o 
   0  10  10      501.67      538.11     24.53 o 
   1  10  10       16.81       34.88     20.39 o 
   2  10  10     2594.90     2801.36     45.47 o 
   3  10  10       55.92       29.32     29.46 o 
   4  10  10        5.03       22.17     41.42 o 
   5  10  10      195.85      176.98     47.83 o 
  -8  11  10        4.28      -12.34     29.46 o 
  -7  11  10     1406.39     1360.19     43.69 o 
  -6  11  10        1.22       -3.54     39.35 o 
  -5  11  10      336.75      349.79     15.79 o 
  -4  11  10     1561.42     1534.55     28.30 o 
  -3  11  10     1557.31     1615.92     29.87 o 
  -2  11  10     1463.60     1373.24     35.49 o 
  -1  11  10       69.81       71.58     22.37 o 
   0  11  10      228.20      217.99     21.09 o 
   1  11  10       49.80       65.94     20.39 o 
   2  11  10      109.26      109.20     21.40 o 
   3  11  10       11.38       -6.94     34.91 o 
   4  11  10        9.66        7.74     42.43 o 
  -7  12  10       84.37       58.36     30.32 o 
  -6  12  10     1005.67      965.07     26.60 o 
  -5  12  10     1504.48     1474.72     26.12 o 
  -4  12  10        0.28      -18.88     18.88 o 
  -3  12  10     2588.46     2669.01     40.82 o 
  -2  12  10      931.82      996.51     27.00 o 
  -1  12  10       33.78       10.80     20.73 o 
   0  12  10      234.58      245.59     20.39 o 
   1  12  10      623.32      605.30     27.77 o 
   2  12  10      474.49      569.72     27.97 o 
   3  12  10       13.65       24.69     42.55 o 
   4  12  10       24.15       51.14    117.27 o 
  -7  13  10        0.05       -3.68     33.77 o 
  -6  13  10       25.51        4.58     32.17 o 
  -5  13  10     1404.82     1412.17     31.08 o 
  -4  13  10       80.96       79.52     17.98 o 
  -3  13  10      194.26      212.14     20.16 o 
  -2  13  10      307.08      349.62     21.25 o 
  -1  13  10      842.71      839.01     25.62 o 
   0  13  10       44.97        8.38     22.22 o 
   1  13  10      220.28      242.95     33.95 o 
   2  13  10       47.19       53.73     30.50 o 
   3  13  10        0.09       -4.63     43.64 o 
  -6  14  10      279.23      264.69     51.24 o 
  -5  14  10      747.57      691.43     55.55 o 
  -4  14  10       26.80       43.82     18.88 o 
  -3  14  10      629.64      526.70     25.09 o 
  -2  14  10     1063.76     1075.64     33.82 o 
  -1  14  10      607.15      566.65     30.55 o 
   0  14  10      416.14      422.19     31.64 o 
   1  14  10      171.48      134.60     26.69 o 
   2  14  10       14.99        9.23     36.54 o 
  -5  15  10      448.19      550.84     77.37 o 
  -4  15  10      500.79      492.07     49.38 o 
  -3  15  10      234.68      236.97     28.37 o 
  -2  15  10        0.06      -10.80     31.64 o 
  -1  15  10     1003.05      942.96     38.19 o 
   0  15  10        4.11       95.33     37.63 o 
   1  15  10      104.17       88.93     46.29 o 
  -3  16  10        1.40       -2.50     25.21 o 
  -2  16  10       15.15       16.97     24.00 o 
  -1  16  10      957.42     1000.54     44.73 o 
   0  16  10       49.78       61.72     42.55 o 
  -9   0  11       21.30       40.12     61.72 o 
  -7   0  11      456.08      535.41     84.86 o 
  -5   0  11       16.92       16.97     13.89 o 
  -3   0  11     1854.70     1806.83     33.95 o 
  -1   0  11     3324.25     3389.92     61.72 o 
   1   0  11       98.80       78.69     21.60 o 
   3   0  11      131.83      143.50     24.69 o 
   5   0  11        0.54      -10.80     26.23 o 
 -10   1  11       42.37      118.54     62.49 o 
  -9   1  11       20.83       -9.32     49.59 o 
  -8   1  11        6.33      -22.37     41.46 o 
  -7   1  11      131.16      158.83     28.55 o 
  -6   1  11     5119.41     5213.48     91.47 o 
  -5   1  11      555.28      529.26     12.00 o 
  -4   1  11       59.14       47.88      9.82 o 
  -3   1  11      364.50      357.24     13.09 o 
  -2   1  11    16091.35    16539.03    192.15 o 
  -1   1  11      203.91      228.87     15.27 o 
   0   1  11      827.86      850.26     25.46 o 
   1   1  11        1.79       -9.68     15.79 o 
   2   1  11     1027.09      941.61     22.35 o 
   3   1  11       23.53       17.89     17.35 o 
   4   1  11       14.47      -16.65     19.29 o 
   5   1  11      163.94      148.79     89.49 o 
   6   1  11        3.12       28.55     43.97 o 
 -10   2  11       91.89       98.17     59.96 o 
  -9   2  11      246.96      237.81     51.66 o 
  -8   2  11       47.12       56.45      9.23 o 
  -7   2  11      195.34      161.37     12.96 o 
  -6   2  11      520.97      543.61     16.88 o 
  -5   2  11        9.96       26.74      8.13 o 
  -4   2  11     2575.01     2561.87     31.84 o 
  -3   2  11     1417.17     1465.22     22.37 o 
  -2   2  11      561.84      603.23     16.26 o 
  -1   2  11        2.17        8.66     14.06 o 
   0   2  11     1461.39     1446.93     35.49 o 
   1   2  11      246.90      314.14     27.00 o 
   2   2  11     1023.55     1109.90     27.68 o 
   3   2  11       87.39       90.30     19.64 o 
   4   2  11      166.12      185.58     21.69 o 
   5   2  11       54.34       97.11     26.60 o 
   6   2  11        1.20        3.86     56.73 o 
 -10   3  11      153.59      175.25     54.75 o 
  -9   3  11        7.44       10.42     20.83 o 
  -8   3  11      876.67      886.51     20.83 o 
  -7   3  11      746.67      736.40     42.43 o 
  -6   3  11      103.11      132.59     14.46 o 
  -5   3  11     1016.65     1030.97     17.74 o 
  -4   3  11       24.93       49.57     10.91 o 
  -3   3  11     1547.18     1600.79     23.29 o 
  -2   3  11     1935.20     1944.83     33.17 o 
  -1   3  11      554.90      571.56     16.97 o 
   0   3  11      118.63      114.23     17.78 o 
   1   3  11      496.47      474.53     19.99 o 
   2   3  11      656.30      689.09     25.21 o 
   3   3  11      368.08      339.32     25.21 o 
   4   3  11      129.31       95.87     24.81 o 
   5   3  11       49.60       70.12     28.40 o 
   6   3  11       24.86       23.92     68.66 o 
 -10   4  11      140.20      131.15     97.21 o 
  -9   4  11     1002.09     1017.42     31.07 o 
  -8   4  11      243.75      247.44     16.88 o 
  -7   4  11      662.08      697.88     25.46 o 
  -6   4  11      288.61      291.64     16.88 o 
  -5   4  11      281.86      291.63     13.12 o 
  -4   4  11     3419.66     3367.96     42.59 o 
  -3   4  11       39.25       47.81     23.92 o 
  -2   4  11      135.72      130.23     15.57 o 
  -1   4  11     2318.70     2380.31     32.24 o 
   0   4  11      279.13      274.90     16.68 o 
   1   4  11     1408.00     1475.92     27.02 o 
   2   4  11      518.46      600.21     23.71 o 
   3   4  11      223.13      214.95     22.19 o 
   4   4  11        0.19       -8.98     23.71 o 
   5   4  11      609.19      557.55     33.95 o 
   6   4  11       75.57      125.75     46.92 o 
 -10   5  11      544.48      342.54     77.15 o 
  -9   5  11      487.39      474.01     33.95 o 
  -8   5  11     1296.16     1252.71     30.55 o 
  -7   5  11      870.44      878.27     26.71 o 
  -6   5  11       22.86       42.68     47.06 o 
  -5   5  11     2478.51     2498.37     44.10 o 
  -4   5  11      265.15      266.56     15.43 o 
  -3   5  11     4331.72     4432.26    104.15 o 
  -2   5  11      802.63      743.12     18.17 o 
  -1   5  11       56.14       60.63     20.06 o 
   0   5  11     2195.44     2188.54     32.51 o 
   1   5  11      247.26      282.06     19.55 o 
   2   5  11      287.92      314.25     27.00 o 
   3   5  11       12.25       18.34     22.54 o 
   4   5  11      553.85      502.41     24.10 o 
   5   5  11       25.16        7.80     27.57 o 
  -9   6  11     1904.71     1858.00     77.92 o 
  -8   6  11      280.75      277.71     23.44 o 
  -7   6  11      247.54      264.71     46.29 o 
  -6   6  11       14.92       27.49     17.98 o 
  -5   6  11      601.77      589.58     18.52 o 
  -4   6  11       19.01       32.33     11.42 o 
  -3   6  11       52.17       37.80     12.00 o 
  -2   6  11        7.85       10.33     14.06 o 
  -1   6  11       66.37       59.66     16.26 o 
   0   6  11        0.61       23.06     19.12 o 
   1   6  11     1448.57     1477.33     26.69 o 
   2   6  11      172.11      214.25     20.39 o 
   3   6  11        8.68       12.64     22.19 o 
   4   6  11       19.68       31.15     30.75 o 
   5   6  11       58.38       78.52     38.48 o 
  -9   7  11      120.10      104.35     28.74 o 
  -8   7  11      133.65      121.16     19.55 o 
  -7   7  11      257.24      261.29     23.14 o 
  -6   7  11       84.19       53.49     22.60 o 
  -5   7  11     1905.54     2041.94     56.32 o 
  -4   7  11       44.33       46.15     11.85 o 
  -3   7  11     2061.14     2162.54     31.14 o 
  -2   7  11       60.80       68.32     18.52 o 
  -1   7  11      487.74      488.58     18.52 o 
   0   7  11      996.43     1050.33     22.99 o 
   1   7  11     1538.40     1610.72     53.23 o 
   2   7  11      271.34      276.19     21.50 o 
   3   7  11       14.70       65.83     53.23 o 
   4   7  11      256.40      276.04     43.60 o 
   5   7  11        5.79      -22.37     39.28 o 
  -9   8  11      207.57      192.84     34.79 o 
  -8   8  11      177.81      176.69     22.19 o 
  -7   8  11     1197.09     1162.33     54.78 o 
  -6   8  11       31.85       37.65     21.74 o 
  -5   8  11     2735.68     2746.58     50.92 o 
  -4   8  11      634.74      610.93     15.79 o 
  -3   8  11     1839.65     1930.73     28.90 o 
  -2   8  11       20.89       33.95     17.39 o 
  -1   8  11     2275.27     2371.87     46.29 o 
   0   8  11       80.86       95.44     19.64 o 
   1   8  11      104.42       80.35     19.29 o 
   2   8  11        1.30      -20.83     22.91 o 
   3   8  11       68.43       24.01     23.44 o 
   4   8  11      146.38      187.19     63.26 o 
   5   8  11        3.01       -4.82     70.21 o 
  -9   9  11      105.46      125.70     48.95 o 
  -8   9  11       51.77       38.06     25.11 o 
  -7   9  11      447.66      508.58     29.87 o 
  -6   9  11      408.89      388.17     25.91 o 
  -5   9  11      740.19      693.89     15.79 o 
  -4   9  11      208.14      188.45     14.06 o 
  -3   9  11      502.10      532.68     20.06 o 
  -2   9  11     4252.24     4460.30     61.29 o 
  -1   9  11      120.81      138.53     18.17 o 
   0   9  11      654.76      617.43     23.92 o 
   1   9  11       14.52       27.81     20.76 o 
   2   9  11        1.79       -5.92     24.69 o 
   3   9  11       61.63       58.27     46.29 o 
   4   9  11        0.48       -2.31     37.10 o 
  -8  10  11        0.17        4.29     25.02 o 
  -7  10  11     1225.61     1179.67     38.63 o 
  -6  10  11      365.80      330.76     28.77 o 
  -5  10  11     2174.46     2206.50     57.09 o 
  -4  10  11        2.21      -14.06     14.06 o 
  -3  10  11     2003.93     2109.47     43.20 o 
  -2  10  11      458.36      459.75     20.39 o 
  -1  10  11     3935.78     4296.65     59.74 o 
   0  10  11       18.86        4.10     18.88 o 
   1  10  11       28.21        7.25     22.54 o 
   2  10  11      723.70      715.43     27.68 o 
   3  10  11      128.50      127.38     41.42 o 
   4  10  11       73.37       29.39     44.69 o 
  -8  11  11        0.09      -18.27     38.00 o 
  -7  11  11        6.37        7.39     35.96 o 
  -6  11  11      116.61       92.46     29.40 o 
  -5  11  11      110.34       97.40     16.20 o 
  -4  11  11        8.46        4.29     17.74 o 
  -3  11  11      800.35      771.25     21.25 o 
  -2  11  11      166.86      133.95     16.68 o 
  -1  11  11      162.61      187.39     20.64 o 
   0  11  11       75.30       71.54     19.28 o 
   1  11  11      732.52      606.68     26.83 o 
   2  11  11        5.99       -4.48     21.69 o 
   3  11  11      358.39      377.39     40.37 o 
  -7  12  11      247.15      236.71     43.00 o 
  -6  12  11     1000.70      885.40     39.97 o 
  -5  12  11      482.03      437.85     24.69 o 
  -4  12  11      109.19      111.44     18.55 o 
  -3  12  11      710.86      731.86     39.35 o 
  -2  12  11      217.29      229.32     21.09 o 
  -1  12  11     1462.50     1514.87     30.74 o 
   0  12  11      156.01      115.01     20.76 o 
   1  12  11      253.81      233.69     25.46 o 
   2  12  11      252.20      299.78     52.91 o 
   3  12  11       22.21       -5.14     48.19 o 
  -6  13  11       45.68       44.68     70.21 o 
  -5  13  11      375.15      384.64     41.66 o 
  -4  13  11       69.10       89.67     20.16 o 
  -3  13  11      363.74      326.50     31.63 o 
  -2  13  11      270.85      289.56     37.80 o 
  -1  13  11       97.81      107.37     22.99 o 
   0  13  11      253.94      233.02     22.99 o 
   1  13  11      275.28      225.37     28.82 o 
   2  13  11       11.46       33.38     44.75 o 
  -5  14  11      252.60      200.64     50.51 o 
  -4  14  11      873.56      840.29     33.74 o 
  -3  14  11        6.25       22.35     22.35 o 
  -2  14  11        3.38       19.01     26.69 o 
  -1  14  11      233.94      193.79     24.10 o 
   0  14  11      399.26      383.01     30.40 o 
   1  14  11      724.36      672.58     43.09 o 
  -4  15  11       19.28      -25.08     35.49 o 
  -3  15  11      105.62      104.15     28.37 o 
  -2  15  11      281.54      257.71     33.61 o 
  -1  15  11       24.77       30.56     33.26 o 
   0  15  11      271.29      292.06     32.99 o 
 -10   0  12      157.41      188.24     69.43 o 
  -8   0  12       38.73      -10.80     84.86 o 
  -6   0  12        8.81        9.26     10.80 o 
  -4   0  12      929.58      887.21     23.14 o 
  -2   0  12      260.32      262.31     21.60 o 
   0   0  12     3884.49     4297.20     78.69 o 
   2   0  12        0.22      -10.80     24.69 o 
   4   0  12     1240.77     1252.90     58.63 o 
 -10   1  12        6.92      -68.18     68.18 o 
  -9   1  12     2077.48     1995.92    110.54 o 
  -8   1  12        4.47      -19.29     43.64 o 
  -7   1  12      197.97      157.61     10.03 o 
  -6   1  12       27.98       40.87      6.28 o 
  -5   1  12     1311.76     1330.81     20.16 o 
  -4   1  12      587.06      606.78     15.43 o 
  -3   1  12      240.77      240.89     20.06 o 
  -2   1  12       21.45        1.48     20.83 o 
  -1   1  12      617.40      592.23     17.78 o 
   0   1  12      209.11      226.81     16.37 o 
   1   1  12      558.96      539.95     20.64 o 
   2   1  12      395.54      402.40     19.07 o 
   3   1  12       97.31      111.71     21.40 o 
   4   1  12       13.57       -3.09     27.34 o 
   5   1  12       14.26      -14.66     56.73 o 
 -10   2  12       13.86        3.98     49.06 o 
  -9   2  12       21.91       45.31     44.57 o 
  -8   2  12       42.20       66.05      8.13 o 
  -7   2  12     1790.06     1729.64     60.18 o 
  -6   2  12       53.97       58.44     14.70 o 
  -5   2  12     1463.66     1495.92     33.95 o 
  -4   2  12      864.18      848.41     16.68 o 
  -3   2  12      128.77      140.56     12.96 o 
  -2   2  12       54.17       64.49     13.61 o 
  -1   2  12      519.18      547.43     19.55 o 
   0   2  12     1223.53     1315.22     25.48 o 
   1   2  12      730.92      762.90     22.19 o 
   2   2  12       48.12       84.30     23.71 o 
   3   2  12      233.19      192.17     21.09 o 
   4   2  12      184.61      166.43     42.43 o 
   5   2  12       48.33       46.66     33.17 o 
 -10   3  12       11.35       21.01     55.06 o 
  -9   3  12      183.26      150.86     56.32 o 
  -8   3  12       26.40       14.45     11.85 o 
  -7   3  12     1213.94     1225.96     26.19 o 
  -6   3  12      366.77      343.45     18.55 o 
  -5   3  12      436.19      427.82     11.42 o 
  -4   3  12     1681.45     1652.08     23.71 o 
  -3   3  12     5113.54     5285.48     66.70 o 
  -2   3  12      586.70      562.67     30.86 o 
  -1   3  12     1460.17     1498.20     25.91 o 
   0   3  12      401.13      406.73     20.83 o 
   1   3  12       18.44       60.56     27.77 o 
   2   3  12      839.30      876.58     72.52 o 
   3   3  12       95.85       88.97     22.22 o 
   4   3  12        4.29       15.64     28.36 o 
   5   3  12        0.75      -33.51     33.88 o 
  -9   4  12        1.23       10.80     26.23 o 
  -8   4  12      417.70      445.73     21.60 o 
  -7   4  12      848.96      907.73     25.62 o 
  -6   4  12      166.44      186.21     19.55 o 
  -5   4  12      528.97      536.16     11.85 o 
  -4   4  12     2192.47     2240.94     58.63 o 
  -3   4  12      154.62      172.76     19.29 o 
  -2   4  12      659.45      663.52     18.52 o 
  -1   4  12      359.08      400.59     30.09 o 
   0   4  12      243.06      259.97     17.70 o 
   1   4  12      273.30      209.15     23.60 o 
   2   4  12        3.48       -7.37     19.28 o 
   3   4  12       20.11       50.95     23.67 o 
   4   4  12      353.17      356.67     30.81 o 
   5   4  12       44.19       40.48     34.79 o 
  -9   5  12        7.97       54.00     33.95 o 
  -8   5  12      355.74      334.85     21.82 o 
  -7   5  12     1582.02     1560.01     34.86 o 
  -6   5  12      441.39      508.67     26.23 o 
  -5   5  12      170.01      178.24      8.73 o 
  -4   5  12       54.31       66.35     12.00 o 
  -3   5  12     1227.12     1236.27     33.95 o 
  -2   5  12      340.06      323.14     15.57 o 
  -1   5  12      395.15      375.31     18.17 o 
   0   5  12       57.64       41.23     17.35 o 
   1   5  12       77.79       38.70     20.16 o 
   2   5  12        4.88        1.78     21.09 o 
   3   5  12       33.48        6.39     22.22 o 
   4   5  12        6.57       46.31     34.21 o 
   5   5  12        5.41      -33.19     47.06 o 
  -9   6  12       35.18       15.43     44.75 o 
  -8   6  12        1.72       -0.51     19.28 o 
  -7   6  12        4.42       -3.09     22.37 o 
  -6   6  12      647.41      596.49     23.71 o 
  -5   6  12       75.23       86.64      8.13 o 
  -4   6  12       39.56       75.91     12.96 o 
  -3   6  12     2451.28     2529.29     36.25 o 
  -2   6  12     1109.82     1118.86     28.55 o 
  -1   6  12      278.89      311.37     17.78 o 
   0   6  12        2.00       -5.12     20.39 o 
   1   6  12     1099.45     1083.24     28.12 o 
   2   6  12       47.89       38.08     23.34 o 
   3   6  12      302.80      326.19     30.09 o 
   4   6  12       20.92      -14.76     36.69 o 
  -9   7  12       94.07      106.47     49.38 o 
  -8   7  12      791.70      835.71     32.68 o 
  -7   7  12      174.48      197.81     24.81 o 
  -6   7  12     1601.55     1602.94     38.44 o 
  -5   7  12       66.77       52.69      9.23 o 
  -4   7  12      107.93       95.25     12.96 o 
  -3   7  12      541.77      542.49     20.06 o 
  -2   7  12      260.19      283.05     17.35 o 
  -1   7  12      408.42      379.41     18.88 o 
   0   7  12       74.00       51.92     17.70 o 
   1   7  12      558.05      572.45     21.87 o 
   2   7  12      377.71      336.37     22.60 o 
   3   7  12      233.05      232.68     43.64 o 
   4   7  12       58.58       74.56     37.81 o 
  -8   8  12      124.31      126.93     22.83 o 
  -7   8  12      865.53      824.64     33.35 o 
  -6   8  12      899.09      857.44     30.75 o 
  -5   8  12       65.53       77.18      9.82 o 
  -4   8  12      111.73       98.40     13.89 o 
  -3   8  12     1003.01     1034.56     25.46 o 
  -2   8  12       47.32       53.34     18.52 o 
  -1   8  12       21.66       19.60     17.70 o 
   0   8  12       77.87       89.62     23.14 o 
   1   8  12      909.17      925.37     25.92 o 
   2   8  12       11.60       -2.81     23.71 o 
   3   8  12      325.36      400.76     72.52 o 
   4   8  12       99.17       63.82     46.21 o 
  -8   9  12      425.32      386.46     33.82 o 
  -7   9  12       11.90        5.80     26.24 o 
  -6   9  12      125.98      138.28     43.97 o 
  -5   9  12       40.24       43.20     14.66 o 
  -4   9  12       30.53       39.13     13.89 o 
  -3   9  12      358.44      347.45     19.99 o 
  -2   9  12        5.69       -6.69     18.83 o 
  -1   9  12     1587.82     1669.61     31.63 o 
   0   9  12        8.73        4.94     20.83 o 
   1   9  12      439.46      503.95     23.67 o 
   2   9  12      338.23      316.73     27.02 o 
   3   9  12      471.23      395.28     38.48 o 
  -8  10  12     1009.08      979.24     40.82 o 
  -7  10  12       31.11       23.53     25.91 o 
  -6  10  12      868.56      866.06     33.74 o 
  -5  10  12      160.08      166.89     14.66 o 
  -4  10  12      451.04      482.68     17.35 o 
  -3  10  12       90.96       93.25     15.57 o 
  -2  10  12       17.59        9.89     18.17 o 
  -1  10  12      906.01      896.39     23.71 o 
   0  10  12      180.67      191.71     21.87 o 
   1  10  12       70.50       88.15     26.39 o 
   2  10  12       63.54       25.06     43.20 o 
   3  10  12        1.80       52.52     54.00 o 
  -7  11  12      113.43      114.27     37.05 o 
  -6  11  12      539.22      514.11     37.06 o 
  -5  11  12       18.28       13.60     14.70 o 
  -4  11  12      601.30      652.95     19.99 o 
  -3  11  12       83.91       80.91     35.49 o 
  -2  11  12       42.39       42.69     17.39 o 
  -1  11  12      714.31      738.67     23.71 o 
   0  11  12      244.91      245.65     25.46 o 
   1  11  12      579.90      659.78     32.99 o 
   2  11  12        1.32      -35.47     36.54 o 
  -6  12  12     1193.00     1133.90     40.64 o 
  -5  12  12      581.29      561.18     29.11 o 
  -4  12  12       46.73       70.19     16.68 o 
  -3  12  12      339.47      320.63     19.99 o 
  -2  12  12      340.71      342.73     23.67 o 
  -1  12  12       32.44       36.61     23.71 o 
   0  12  12      106.74       86.74     23.36 o 
   1  12  12      130.40      104.47     25.11 o 
   2  12  12        9.26        5.40     53.46 o 
  -5  13  12        9.00       14.16     46.76 o 
  -4  13  12      262.08      250.06     24.53 o 
  -3  13  12      439.97      405.96     26.23 o 
  -2  13  12      534.32      467.28     35.49 o 
  -1  13  12       12.88        8.95     27.02 o 
   0  13  12      149.43      147.45     26.83 o 
   1  13  12      191.90      210.25     38.14 o 
  -4  14  12      496.07      460.76     41.85 o 
  -3  14  12      114.69      127.76     25.09 o 
  -2  14  12      520.97      461.07     44.75 o 
  -1  14  12        2.93        7.71     25.68 o 
   0  14  12       64.01      131.26     31.51 o 
  -9   0  13      557.46      644.97    108.01 o 
  -7   0  13     3581.63     3630.63    228.36 o 
  -5   0  13      605.44      570.90     20.06 o 
  -3   0  13     5550.79     5914.24    115.72 o 
  -1   0  13      754.40      736.00     29.32 o 
   1   0  13      113.71      141.95     27.77 o 
   3   0  13       83.53       13.89     27.77 o 
  -9   1  13        6.83        8.23     47.45 o 
  -8   1  13      289.74      308.10     49.63 o 
  -7   1  13      188.05      172.48     10.75 o 
  -6   1  13      296.60      303.72      9.64 o 
  -5   1  13      238.26      236.12     12.00 o 
  -4   1  13      307.80      315.59     15.27 o 
  -3   1  13       23.09       26.05     13.61 o 
  -2   1  13      225.79      242.19     20.73 o 
  -1   1  13      546.23      520.30     20.83 o 
   0   1  13      107.15       98.14     30.09 o 
   1   1  13       50.45       61.86     23.93 o 
   2   1  13      144.32      201.07     38.57 o 
   3   1  13        3.83      -27.97     27.97 o 
   4   1  13       58.37      -24.31     31.68 o 
  -9   2  13       68.07      136.05     57.45 o 
  -8   2  13       19.89       40.12     10.65 o 
  -7   2  13     1173.92     1205.50     26.71 o 
  -6   2  13        5.41       26.62     15.16 o 
  -5   2  13     1107.75     1097.24     23.92 o 
  -4   2  13        4.63        8.99     12.51 o 
  -3   2  13     3799.15     3912.18     52.24 o 
  -2   2  13        4.65       13.78     23.14 o 
  -1   2  13      236.61      235.26     20.83 o 
   0   2  13        8.08        1.14     21.60 o 
   1   2  13      149.60      201.48     43.97 o 
   2   2  13      429.83      395.25     25.92 o 
   3   2  13      233.71      151.93     26.39 o 
   4   2  13      100.68      110.94     34.33 o 
  -9   3  13       36.23       35.49     98.75 o 
  -8   3  13      104.97       85.35     16.26 o 
  -7   3  13      526.05      495.00     20.16 o 
  -6   3  13      191.27      176.37     19.07 o 
  -5   3  13      431.20      420.38     16.97 o 
  -4   3  13      218.30      210.71     14.06 o 
  -3   3  13       44.53       54.94     15.16 o 
  -2   3  13      205.28      218.16     17.78 o 
  -1   3  13       37.55       46.24     35.49 o 
   0   3  13       46.46       36.62     21.40 o 
   1   3  13       39.16       58.29     21.74 o 
   2   3  13      339.61      340.75     23.34 o 
   3   3  13       70.61      111.80     32.83 o 
   4   3  13      188.09      204.85     35.95 o 
  -9   4  13       67.86       21.60     72.52 o 
  -8   4  13        5.57       16.20     18.83 o 
  -7   4  13      931.46      896.09     25.62 o 
  -6   4  13      245.54      248.59     20.64 o 
  -5   4  13       85.78       77.54     16.97 o 
  -4   4  13       12.77       -0.96     12.96 o 
  -3   4  13       49.88       58.13     14.06 o 
  -2   4  13      785.92      817.09     25.46 o 
  -1   4  13     1178.17     1184.35     24.39 o 
   0   4  13       28.70       32.65     33.95 o 
   1   4  13       68.65       66.35     21.82 o 
   2   4  13       56.13       40.20     20.76 o 
   3   4  13      566.71      481.46     32.52 o 
   4   4  13        3.39        0.66     30.77 o 
  -9   5  13       67.40      115.72     75.61 o 
  -8   5  13        5.29       -9.07     17.39 o 
  -7   5  13      112.51      107.14     21.25 o 
  -6   5  13      186.32      163.78     20.16 o 
  -5   5  13        6.22       14.13     10.32 o 
  -4   5  13       90.30       69.84     14.06 o 
  -3   5  13      470.83      491.96     17.98 o 
  -2   5  13      742.85      768.72     23.14 o 
  -1   5  13      159.90      193.44     18.17 o 
   0   5  13     1789.95     1776.12     32.06 o 
   1   5  13       11.89       60.33     21.50 o 
   2   5  13       75.01      104.11     24.39 o 
   3   5  13      183.00      178.50     46.29 o 
   4   5  13      315.75      309.26     46.29 o 
  -8   6  13       12.49       13.27     25.68 o 
  -7   6  13       81.72       72.45     23.29 o 
  -6   6  13     1657.50     1699.68     75.61 o 
  -5   6  13       23.91       37.66     11.57 o 
  -4   6  13      213.42      223.16     14.70 o 
  -3   6  13      112.43      102.82     16.97 o 
  -2   6  13      564.32      548.28     19.55 o 
  -1   6  13     1416.85     1438.07     33.95 o 
   0   6  13      318.19      324.69     20.27 o 
   1   6  13       23.05       22.72     19.55 o 
   2   6  13        1.95      -23.71     23.71 o 
   3   6  13      202.41      199.49     44.75 o 
   4   6  13        6.42        0.92     33.65 o 
  -8   7  13      618.44      549.07     31.96 o 
  -7   7  13        1.82       -7.75     25.48 o 
  -6   7  13      369.67      336.00     24.39 o 
  -5   7  13      505.35      495.34     13.09 o 
  -4   7  13      593.04      612.11     17.35 o 
  -3   7  13       51.14       37.69     14.81 o 
  -2   7  13       27.95       19.37     15.57 o 
  -1   7  13      292.34      273.32     22.22 o 
   0   7  13      704.61      717.58     32.40 o 
   1   7  13      338.62      270.48     23.93 o 
   2   7  13        2.31      -15.82     25.58 o 
   3   7  13      386.58      407.62     41.15 o 
  -8   8  13        4.51        2.55     32.23 o 
  -7   8  13      248.17      262.27     28.53 o 
  -6   8  13     1290.39     1342.94     40.39 o 
  -5   8  13        7.06        4.11      9.64 o 
  -4   8  13       15.36       29.55     16.97 o 
  -3   8  13      438.86      451.60     18.45 o 
  -2   8  13      734.54      733.53     21.87 o 
  -1   8  13        7.45        6.17     39.35 o 
   0   8  13      263.33      271.30     39.35 o 
   1   8  13        5.17        5.56     28.77 o 
   2   8  13       27.56      -10.43     30.75 o 
   3   8  13       54.82      -16.87     47.83 o 
  -7   9  13      299.16      312.63     32.51 o 
  -6   9  13      161.72      117.31     25.21 o 
  -5   9  13        1.15        7.57     11.85 o 
  -4   9  13     2526.94     2585.20     51.69 o 
  -3   9  13       17.48        8.56     16.68 o 
  -2   9  13      438.82      470.61     22.84 o 
  -1   9  13        0.84       -2.97     20.76 o 
   0   9  13       21.54       47.24     24.80 o 
   1   9  13      141.37      108.17     30.09 o 
   2   9  13       81.06       96.68     33.95 o 
   3   9  13       76.10       63.50     45.79 o 
  -7  10  13       17.27       58.37     47.06 o 
  -6  10  13       15.16       -3.82     31.84 o 
  -5  10  13      232.84      208.72     16.08 o 
  -4  10  13      194.98      189.71     17.78 o 
  -3  10  13      400.97      379.57     22.37 o 
  -2  10  13      194.14      223.58     20.83 o 
  -1  10  13        5.90       12.56     22.22 o 
   0  10  13      324.52      270.64     23.36 o 
   1  10  13       12.36       31.02     24.77 o 
   2  10  13      157.65      211.06     44.73 o 
  -6  11  13        3.13       19.02     33.17 o 
  -5  11  13       35.30       22.47     31.08 o 
  -4  11  13     2009.42     1959.01     38.63 o 
  -3  11  13      165.48      157.39     20.39 o 
  -2  11  13       81.92       80.79     17.78 o 
  -1  11  13       89.86       78.69     25.00 o 
   0  11  13      828.54      702.22     32.62 o 
   1  11  13      357.23      318.85     44.69 o 
  -5  12  13        5.02       81.25     46.48 o 
  -4  12  13      140.81      131.06     28.12 o 
  -3  12  13        9.05      -12.49     23.44 o 
  -2  12  13       12.04       35.49     23.29 o 
  -1  12  13       61.41       45.85     25.92 o 
   0  12  13       79.43       76.03     24.80 o 
  -4  13  13      303.07      280.54     36.66 o 
  -3  13  13      245.27      238.08     27.81 o 
  -2  13  13      273.61      282.42     26.32 o 
  -1  13  13       44.11       62.19     37.03 o 
  -8   0  14      589.40      553.93    104.92 o 
  -6   0  14      376.38      348.71     16.97 o 
  -4   0  14       17.11       18.52     18.52 o 
  -2   0  14     1441.16     1379.42     37.03 o 
   0   0  14       10.37       -1.54     27.77 o 
   2   0  14      256.41      200.59     33.95 o 
  -9   1  14       15.33       72.89     51.82 o 
  -8   1  14       87.88       66.28     47.97 o 
  -7   1  14       35.12       34.24     11.42 o 
  -6   1  14      155.17      145.85      9.82 o 
  -5   1  14        9.54       22.37     12.00 o 
  -4   1  14       13.69       -0.77     13.09 o 
  -3   1  14     1205.96     1249.17     23.71 o 
  -2   1  14        0.97        2.19     16.88 o 
  -1   1  14     1846.85     2092.83     36.44 o 
   0   1  14      551.35      561.60     25.91 o 
   1   1  14      336.00      322.52     23.67 o 
   2   1  14       78.05      -16.65     22.54 o 
   3   1  14      308.51      316.18     37.10 o 
  -9   2  14       38.62       25.45     64.02 o 
  -8   2  14     1357.71     1291.18    164.33 o 
  -7   2  14      301.90      270.80     16.97 o 
  -6   2  14       58.97       61.27     10.03 o 
  -5   2  14     1864.35     1850.91     32.40 o 
  -4   2  14      317.38      320.31     31.63 o 
  -3   2  14        0.74       11.08     15.16 o 
  -2   2  14      645.30      629.94     22.60 o 
  -1   2  14     1339.79     1360.25     74.83 o 
   0   2  14      140.55      144.42     26.12 o 
   1   2  14      383.35      393.87     22.60 o 
   2   2  14      212.26      152.07     24.69 o 
   3   2  14       42.20       37.42     27.78 o 
  -8   3  14      679.87      674.28     44.75 o 
  -7   3  14       63.06       64.66     16.88 o 
  -6   3  14      400.81      425.71     20.64 o 
  -5   3  14      325.93      331.03     23.14 o 
  -4   3  14        5.87       16.38     17.74 o 
  -3   3  14        0.72       -6.17     16.20 o 
  -2   3  14       86.28       68.21     17.78 o 
  -1   3  14       44.22       75.73     20.16 o 
   0   3  14      466.51      462.81     34.72 o 
   1   3  14      187.50      174.80     22.22 o 
   2   3  14      243.06      180.40     26.32 o 
   3   3  14      147.92      141.87     31.75 o 
  -8   4  14     1396.09     1248.27     66.35 o 
  -7   4  14      108.00      111.19     20.16 o 
  -6   4  14        6.11        3.86     21.82 o 
  -5   4  14      785.66      822.72     17.35 o 
  -4   4  14     2509.14     2511.63     55.55 o 
  -3   4  14       43.27       35.30     17.35 o 
  -2   4  14      594.90      613.48     31.63 o 
  -1   4  14      862.71      836.17     28.55 o 
   0   4  14       26.87       14.01     21.09 o 
   1   4  14      197.13      230.46     24.39 o 
   2   4  14        4.70       -7.13     34.74 o 
   3   4  14        0.02       -0.46     32.48 o 
  -8   5  14       21.37        9.26     37.03 o 
  -7   5  14      166.43      179.64     22.91 o 
  -6   5  14       74.53       64.28     18.88 o 
  -5   5  14      492.40      493.87     14.70 o 
  -4   5  14      375.23      375.81     15.79 o 
  -3   5  14      593.26      616.30     20.39 o 
  -2   5  14       22.21      -19.99     19.99 o 
  -1   5  14      404.00      387.01     20.76 o 
   0   5  14      577.31      578.63     25.09 o 
   1   5  14        0.24      -10.54     22.19 o 
   2   5  14       11.09       -3.16     31.84 o 
   3   5  14        4.46      -21.55     34.46 o 
  -8   6  14       77.01       52.46     43.20 o 
  -7   6  14       32.74       40.70     24.53 o 
  -6   6  14      429.60      390.17     26.23 o 
  -5   6  14      102.84       85.39     11.85 o 
  -4   6  14      681.64      737.34     19.55 o 
  -3   6  14        3.59       -2.41     18.17 o 
  -2   6  14      225.97      208.21     33.95 o 
  -1   6  14       15.80        3.76     17.35 o 
   0   6  14      250.66      242.28     25.48 o 
   1   6  14       67.69       34.04     39.35 o 
   2   6  14        4.31       35.56     32.82 o 
   3   6  14       28.52       34.74     32.52 o 
  -8   7  14      135.38      126.52     46.29 o 
  -7   7  14      162.42      161.73     27.68 o 
  -6   7  14      529.37      561.86     28.53 o 
  -5   7  14      270.14      245.69     14.06 o 
  -4   7  14     1331.45     1390.81     52.46 o 
  -3   7  14      257.90      249.07     19.07 o 
  -2   7  14      288.30      298.44     25.46 o 
  -1   7  14      288.04      295.15     31.63 o 
   0   7  14      908.37      980.75     28.53 o 
   1   7  14        1.69       13.57     26.32 o 
   2   7  14       20.49       52.88     54.78 o 
  -7   8  14       58.86       43.04     25.48 o 
  -6   8  14       40.15       57.09     26.19 o 
  -5   8  14       39.94       49.68     12.96 o 
  -4   8  14        7.24        0.85     16.68 o 
  -3   8  14        0.20       -1.93     17.35 o 
  -2   8  14     1245.57     1310.34     45.52 o 
  -1   8  14      511.72      467.31     23.14 o 
   0   8  14        7.24        7.18     22.63 o 
   1   8  14      676.00      526.57     67.12 o 
   2   8  14      646.84      601.71     45.06 o 
  -7   9  14      302.64      272.26     30.97 o 
  -6   9  14       28.18       29.86     27.81 o 
  -5   9  14      113.96      132.12     18.85 o 
  -4   9  14       66.81       96.66     17.78 o 
  -3   9  14       28.93       27.82     27.00 o 
  -2   9  14       32.81       40.40     17.78 o 
  -1   9  14      107.65      113.98     28.55 o 
   0   9  14      435.59      484.18     29.18 o 
   1   9  14       23.44        7.89     37.77 o 
  -6  10  14      332.55      272.81     29.32 o 
  -5  10  14      162.00      145.40     26.71 o 
  -4  10  14       12.52       22.37     19.64 o 
  -3  10  14      188.04      174.40     20.64 o 
  -2  10  14     1344.12     1326.70     37.35 o 
  -1  10  14      188.58      162.99     25.91 o 
   0  10  14        8.76       11.97     23.98 o 
   1  10  14       50.10       20.51     52.34 o 
  -5  11  14      106.96       39.98     43.20 o 
  -4  11  14      142.06      164.97     47.06 o 
  -3  11  14        3.08       29.07     23.93 o 
  -2  11  14       58.92       34.01     28.55 o 
  -1  11  14      423.45      387.15     34.04 o 
   0  11  14       46.66       15.25     47.06 o 
  -3  12  14      272.73      264.49     31.84 o 
  -2  12  14       99.94      118.02     26.69 o 
  -7   0  15       24.86       43.20     66.35 o 
  -5   0  15      653.50      655.77     24.69 o 
  -3   0  15      112.81      141.95     21.60 o 
  -1   0  15        3.81       26.23     37.03 o 
   1   0  15       24.71      -37.03     37.03 o 
  -8   1  15      218.41      186.52     61.49 o 
  -7   1  15       41.95       38.00     28.35 o 
  -6   1  15     2498.83     2476.64     42.51 o 
  -5   1  15       46.89       53.10     14.06 o 
  -4   1  15      639.59      699.45     21.25 o 
  -3   1  15       10.78       22.68     17.98 o 
  -2   1  15      820.24      791.34     23.29 o 
  -1   1  15        5.52        9.35     18.45 o 
   0   1  15        0.14        9.17     30.09 o 
   1   1  15      313.16      280.57     28.12 o 
   2   1  15        0.07      -35.39     35.39 o 
  -8   2  15      667.44      512.27     80.23 o 
  -7   2  15       12.05       26.23     30.86 o 
  -6   2  15      205.46      205.42     12.23 o 
  -5   2  15      564.62      552.13     16.88 o 
  -4   2  15       87.52       54.41     18.52 o 
  -3   2  15       18.72       30.47     17.35 o 
  -2   2  15     1223.27     1175.78     25.48 o 
  -1   2  15       19.38       48.60     18.55 o 
   0   2  15      588.09      575.91     24.81 o 
   1   2  15      108.34      130.42     25.91 o 
   2   2  15       14.10        3.36     36.33 o 
  -8   3  15       42.70       80.23     75.61 o 
  -7   3  15      116.89      143.87     22.99 o 
  -6   3  15      416.80      400.63     16.20 o 
  -5   3  15      105.52      111.09     14.70 o 
  -4   3  15       23.77       27.77     16.37 o 
  -3   3  15        3.56        6.79     16.26 o 
  -2   3  15      765.50      814.61     23.93 o 
  -1   3  15      125.52      112.60     26.23 o 
   0   3  15       33.47       29.85     23.29 o 
   1   3  15      126.57      135.44     33.74 o 
   2   3  15      564.60      551.84     41.51 o 
  -7   4  15       27.17       49.88     23.98 o 
  -6   4  15       37.49       48.72     24.53 o 
  -5   4  15      187.93      181.07     14.70 o 
  -4   4  15       37.30       26.23     19.29 o 
  -3   4  15     1278.14     1232.17     25.91 o 
  -2   4  15        3.84       10.07     20.06 o 
  -1   4  15      529.78      529.69     24.39 o 
   0   4  15        6.29      -23.93     23.93 o 
   1   4  15      277.63      239.90     28.92 o 
   2   4  15       59.83       74.58     31.39 o 
  -7   5  15      325.04      297.44     28.24 o 
  -6   5  15        1.22        9.26     21.82 o 
  -5   5  15       30.86       40.50     12.56 o 
  -4   5  15      333.58      293.17     15.79 o 
  -3   5  15      141.33      175.78     30.86 o 
  -2   5  15     2075.75     2121.17     36.25 o 
  -1   5  15      304.04      276.17     31.63 o 
   0   5  15        1.22      -12.85     42.43 o 
   1   5  15      131.24      141.45     36.33 o 
   2   5  15       95.99      118.62     39.69 o 
  -7   6  15        0.31       39.20     47.06 o 
  -6   6  15      256.19      234.08     29.46 o 
  -5   6  15       46.68       57.56     16.82 o 
  -4   6  15        4.08       11.06     15.93 o 
  -3   6  15      440.27      460.20     21.09 o 
  -2   6  15       27.57       29.36     20.76 o 
  -1   6  15      627.24      611.62     33.95 o 
   0   6  15       99.63       91.51     27.81 o 
   1   6  15      111.71       81.51     37.77 o 
  -7   7  15      633.03      683.29     53.16 o 
  -6   7  15        1.33        3.86     24.00 o 
  -5   7  15       42.87       37.74     19.64 o 
  -4   7  15        0.68       16.12     14.66 o 
  -3   7  15       96.66       78.78     19.64 o 
  -2   7  15      257.21      234.86     21.25 o 
  -1   7  15       20.18       -2.59     43.97 o 
   0   7  15       36.60        3.57     30.97 o 
   1   7  15       26.62       65.89     42.19 o 
  -6   8  15      281.31      262.83     28.30 o 
  -5   8  15      825.07      793.08     46.29 o 
  -4   8  15        2.03        5.57     19.55 o 
  -3   8  15       42.94       65.51     20.16 o 
  -2   8  15        7.12      -22.16     26.69 o 
  -1   8  15       35.28       29.49     23.34 o 
   0   8  15       27.93       69.21     37.63 o 
  -5   9  15      168.71      191.06     35.56 o 
  -4   9  15      450.42      441.97     60.95 o 
  -3   9  15      181.42      158.54     19.29 o 
  -2   9  15       70.55       66.03     48.60 o 
  -1   9  15       38.16       37.96     22.99 o 
   0   9  15        2.49       -6.50     34.78 o 
  -4  10  15       47.90        6.26     43.87 o 
  -3  10  15       48.21       79.84     33.35 o 
  -2  10  15       50.02       28.26     23.93 o 
  -1  10  15       19.48       26.45     22.60 o 
  -6   0  16      110.22      152.75     35.49 o 
  -4   0  16      684.99      791.55     35.49 o 
  -2   0  16      121.54      185.16     37.03 o 
   0   0  16      812.15      834.75     46.29 o 
  -7   1  16      239.53      146.58     75.61 o 
  -6   1  16       80.84       53.57     21.95 o 
  -5   1  16      125.27      133.41     15.79 o 
  -4   1  16        6.67       11.33     29.32 o 
  -3   1  16      345.46      302.23     19.07 o 
  -2   1  16        9.37        0.12     21.25 o 
  -1   1  16       24.52       12.83     18.88 o 
   0   1  16       64.86       -5.78     47.83 o 
   1   1  16        9.55       48.23     47.06 o 
  -7   2  16       26.81        0.00     70.98 o 
  -6   2  16      208.68      182.46     26.24 o 
  -5   2  16        4.18        6.33     17.74 o 
  -4   2  16      110.42      127.09     19.55 o 
  -3   2  16        1.95       11.07     21.74 o 
  -2   2  16      111.44      124.47     22.19 o 
  -1   2  16      164.10      133.07     23.44 o 
   0   2  16       44.36       84.98     24.39 o 
   1   2  16       68.16       57.30     46.29 o 
  -6   3  16      392.06      366.24     41.66 o 
  -5   3  16      581.64      538.92     20.16 o 
  -4   3  16      270.15      216.75     19.07 o 
  -3   3  16      100.23      101.20     26.23 o 
  -2   3  16      272.85      230.91     24.53 o 
  -1   3  16       11.92       18.11     36.26 o 
   0   3  16        8.97       50.81     30.32 o 
   1   3  16      170.11      146.46     35.49 o 
  -6   4  16      592.77      531.88     49.38 o 
  -5   4  16        0.17       -0.88     22.22 o 
  -4   4  16       11.90       15.93     15.16 o 
  -3   4  16        1.36        1.79     16.88 o 
  -2   4  16       62.33       64.24     22.19 o 
  -1   4  16        3.87        6.17     22.83 o 
   0   4  16      267.25      241.59     26.32 o 
   1   4  16      178.59      174.64     45.56 o 
  -6   5  16       92.88       73.75     30.81 o 
  -5   5  16      395.24      426.98     27.42 o 
  -4   5  16      103.32      106.88     20.64 o 
  -3   5  16      147.12      124.77     19.55 o 
  -2   5  16        1.33       15.74     18.88 o 
  -1   5  16        2.51        8.32     24.81 o 
   0   5  16       11.66      -17.85     33.33 o 
  -6   6  16      652.68      529.19     32.52 o 
  -5   6  16       70.25       84.73     32.17 o 
  -4   6  16       95.15      106.44     21.25 o 
  -3   6  16      452.60      430.04     37.80 o 
  -2   6  16      306.50      270.93     23.71 o 
  -1   6  16      466.61      493.79     33.74 o 
   0   6  16       16.96      -18.01     35.57 o 
  -5   7  16        7.12        9.26     32.73 o 
  -4   7  16       72.90       98.59     30.86 o 
  -3   7  16      519.99      473.26     21.25 o 
  -2   7  16       67.84       53.28     24.39 o 
  -1   7  16        7.94        2.51     27.04 o 
  -4   8  16      251.99      238.63     22.99 o 
  -3   8  16      126.80       97.04     28.92 o 
  -2   8  16      145.18      114.56     35.49 o 
  -5   0  17        2.24      -30.86     37.03 o 
  -3   0  17       15.15       29.32     29.32 o 
  -1   0  17       99.58       24.69     35.49 o 
  -6   1  17      366.06      254.59     78.69 o 
  -5   1  17       14.48       20.83     20.73 o 
  -4   1  17      111.10       85.98     20.64 o 
  -3   1  17       74.37       69.43     21.82 o 
  -2   1  17       44.91       82.55     22.91 o 
  -1   1  17       18.51        0.87     34.72 o 
  -5   2  17        0.41       19.34     22.35 o 
  -4   2  17        2.85       -0.54     18.45 o 
  -3   2  17       13.66       57.86     20.73 o 
  -2   2  17      267.16      274.76     27.77 o 
  -1   2  17      277.97      221.56     29.63 o 
  -5   3  17        6.16        7.07     27.02 o 
  -4   3  17      117.95      105.90     21.09 o 
  -3   3  17      146.56      137.07     24.39 o 
  -2   3  17        6.99      -12.75     20.64 o 
  -1   3  17      130.80       80.29     28.53 o 
  -5   4  17      347.71      285.81     34.25 o 
  -4   4  17       17.29       36.07     21.74 o 
  -3   4  17      775.90      723.09     29.40 o 
  -2   4  17      198.37      142.13     27.28 o 
  -1   4  17      200.96      165.21     29.99 o 
  -4   5  17      442.90      420.63     33.17 o 
  -3   5  17       10.43       -4.24     21.50 o 
  -2   5  17        8.95       -0.77     28.37 o 
                                                 
